# Supplementary material for: Triphen­yl[2-(triphenyl­phosphanium­yl)eth­yl]phosphanium bis­(periodate)
Source: Acta Crystallogr Sect E Struct Rep Online. 2011 Mar 12;67(Pt 4):o863. doi: 10.1107/S1600536811008725 (PMC3099791; doi:10.1107/S1600536811008725)
Supplement: Supplementary file 1 [file e-67-0o863-sup1.cif]

##############################################################################
###                                                                        ###
###        Electronic paper (Acta Crystallographica Section E)             ###
###                                                                        ###
##############################################################################
#                                                                            #
# This CIF contains the data in a paper accepted for publication in Acta     #
# Crystallographica Section E. It conforms to the requirements of Notes      #
# for Authors for Section E, and has been peer reviewed under the auspices   #
# of the IUCr Commission on Journals.                                        #
#                                                                            #
# Full details of the Crystallographic Information File format               #
# are given in the paper "The Crystallographic Information File (CIF):       #
# a New Standard Archive File for Crystallography" by S. R. Hall, F. H.      #
# Allen and I. D. Brown [Acta Cryst. (1991), A47, 655-685].                  #
#                                                                            #
# The current version of the core CIF dictionary is obtainable from          #
# ftp://ftp.iucr.org/pub/cif_core.dic. The current version number is 2.4.    #
#                                                                            #
# Software is freely available for graphical display of the structure(s) in  #
# this CIF.  For information consult the CIF home page http://www.iucr.org/  #
# cif/home.html                                                              #
#                                                                            #
# This file may be used for bona fide research purposes within the           #
# scientific community so long as proper attribution is given to the journal # 
# article from which it was obtained.                                        #
#                                                                            #
##############################################################################
                                             
data_I
_audit_creation_method     SHELXL-97
_chemical_name_systematic
;
Triphenyl[2-(triphenylphosphaniumyl)ethyl]phosphanium bis(periodate)
;
_chemical_name_common     ?
_chemical_formula_moiety     'C38 H34 P2 2+, 2(I O4 -)'
_chemical_formula_sum     'C38 H34 I2 O8 P2'
_chemical_formula_iupac     'C38 H34 P2 2+, 2I O4 -'
_chemical_formula_weight     934.39
_chemical_melting_point     ?
_symmetry_cell_setting     monoclinic
_symmetry_space_group_name_H-M     'P 21/n'
_symmetry_space_group_name_Hall     '-P 2yn'
loop_
    _symmetry_equiv_pos_as_xyz
    'x, y, z'
    '-x+1/2, y+1/2, -z+1/2'
    '-x, -y, -z'
    'x-1/2, -y-1/2, z-1/2'
_cell_length_a     9.2077(18)
_cell_length_b     18.387(4)
_cell_length_c     21.992(4)
_cell_angle_alpha     90.00
_cell_angle_beta     94.37(3)
_cell_angle_gamma     90.00
_cell_volume     3712.5(13)
_cell_formula_units_Z     4
_cell_measurement_reflns_used     9970
_cell_measurement_theta_min     2.16
_cell_measurement_theta_max     29.26
_cell_measurement_temperature     298(2)
_exptl_crystal_description     plate
_exptl_crystal_colour     colorless
_exptl_crystal_size_max     0.5
_exptl_crystal_size_mid     0.2
_exptl_crystal_size_min     0.2
_exptl_crystal_density_diffrn     1.672
_exptl_crystal_density_meas     ?
_exptl_crystal_density_method     'not measured'
_exptl_crystal_F_000     1848
_exptl_absorpt_coefficient_mu     1.831
_exptl_absorpt_correction_type     numerical
_exptl_absorpt_process_details
 '[shape of crystal determined optically (X-RED and X-SHAPE; Stoe & Cie, 2005)]'
_exptl_absorpt_correction_T_min     0.649
_exptl_absorpt_correction_T_max     0.692
_exptl_special_details
;
;
_diffrn_ambient_temperature     298(2)
_diffrn_radiation_type     MoK\a
_diffrn_radiation_wavelength     0.71073
_diffrn_radiation_source     'fine-focus sealed tube'
_diffrn_radiation_monochromator     graphite
_diffrn_measurement_device_type     'Stoe IPDS II'
_diffrn_measurement_method     'rotation method'
_diffrn_detector_area_resol_mean     0.15
_diffrn_reflns_number     26606
_diffrn_reflns_av_R_equivalents     0.0772
_diffrn_reflns_av_sigmaI/netI     0.0635
_diffrn_reflns_theta_min     2.16
_diffrn_reflns_theta_max     29.26
_diffrn_reflns_theta_full     29.26
_diffrn_measured_fraction_theta_max     0.986
_diffrn_measured_fraction_theta_full     0.986
_diffrn_reflns_limit_h_min     -11
_diffrn_reflns_limit_h_max     12
_diffrn_reflns_limit_k_min     -24
_diffrn_reflns_limit_k_max     25
_diffrn_reflns_limit_l_min     -30
_diffrn_reflns_limit_l_max     30
_diffrn_standards_number     0
_diffrn_standards_interval_count     ?
_diffrn_standards_interval_time     ?
_diffrn_standards_decay_%     ?
_refine_special_details
;
Refinement of <i>F</i>^2^ against ALL reflections. The weighted <i>R</i>-factor
<i>wR</i> and goodness of fit <i>S</i> are based on <i>F</i>^2^, conventional
<i>R</i>-factors <i>R</i> are based on <i>F</i>, with <i>F</i> set to zero for
negative <i>F</i>^2^. The threshold expression of <i>F</i>^2^ >
\s(<i>F</i>^2^) is used only for calculating <i>R</i>-factors(gt) <i>etc</i>.
and is not relevant to the choice of reflections for refinement.
<i>R</i>-factors based on <i>F</i>^2^ are statistically about twice as large
as those based on <i>F</i>, and <i>R</i>- factors based on ALL data will be
even larger.
;
_reflns_number_total     9970
_reflns_number_gt     7229
_reflns_threshold_expression     I>2\s(I)
_refine_ls_structure_factor_coef     Fsqd
_refine_ls_matrix_type     full
_refine_ls_R_factor_all     0.0998
_refine_ls_R_factor_gt     0.0689
_refine_ls_wR_factor_gt     0.1695
_refine_ls_wR_factor_ref     0.1897
_refine_ls_goodness_of_fit_ref     1.170
_refine_ls_restrained_S_all     1.170
_refine_ls_number_reflns     9970
_refine_ls_number_parameters     451
_refine_ls_number_restraints     0
_refine_ls_hydrogen_treatment     constr
_refine_ls_weighting_scheme     calc
_refine_ls_weighting_details
         'calc w=1/[\s^2^(Fo^2^)+(0.0878P)^2^+4.1315P] where P=(Fo^2^+2Fc^2^)/3'
_atom_sites_solution_hydrogens     geom
_atom_sites_solution_primary     direct
_atom_sites_solution_secondary     difmap
_refine_ls_shift/su_max     ?
_refine_ls_shift/su_max_lt     0.001
_refine_ls_shift/su_mean     0.000
_refine_diff_density_max     1.180
_refine_diff_density_min     -1.685
_refine_ls_extinction_method     none
_refine_ls_extinction_coef     ?
loop_
    _atom_type_symbol
    _atom_type_description
    _atom_type_scat_dispersion_real
    _atom_type_scat_dispersion_imag
    _atom_type_scat_source
    'C' 'C' 0.0033 0.0016
                         'International Tables Vol C Tables 4.2.6.8 and 6.1.1.4'
    'H' 'H' 0.0000 0.0000
                         'International Tables Vol C Tables 4.2.6.8 and 6.1.1.4'
    'N' 'N' 0.0061 0.0033
                         'International Tables Vol C Tables 4.2.6.8 and 6.1.1.4'
    'O' 'O' 0.0106 0.0060
                         'International Tables Vol C Tables 4.2.6.8 and 6.1.1.4'
    'P' 'P' 0.1023 0.0942
                         'International Tables Vol C Tables 4.2.6.8 and 6.1.1.4'
    'I' 'I' -0.4742 1.8119
                         'International Tables Vol C Tables 4.2.6.8 and 6.1.1.4'
_computing_data_collection     'X-AREA (Stoe & Cie, 2005)'
_computing_cell_refinement     'X-AREA (Stoe & Cie, 2005)'
_computing_data_reduction     'X-AREA (Stoe & Cie, 2005)'
_computing_structure_solution     'SHELXS97 (Sheldrick, 2008)'
_computing_structure_refinement     'SHELXL97 (Sheldrick, 2008)'
_computing_molecular_graphics     'ORTEP-3 for Windows (Farrugia, 1997)'
_computing_publication_material     'WinGX (Farrugia, 1999)'
loop_
    _atom_site_type_symbol
    _atom_site_label
    _atom_site_fract_x
    _atom_site_fract_y
    _atom_site_fract_z
    _atom_site_U_iso_or_equiv
    _atom_site_adp_type
    _atom_site_calc_flag
    _atom_site_refinement_flags
    _atom_site_occupancy
    _atom_site_disorder_assembly
    _atom_site_disorder_group
    C C17 0.5169(13) 0.5057(5) 0.3529(4) 0.080(3) Uani d . 1 . .
    H H17 0.5649 0.4623 0.3626 0.096 Uiso calc R 1 . .
    I I1 0.78527(5) 0.81354(3) 0.04912(2) 0.05251(15) Uani d . 1 . .
    I I2 0.99789(5) 0.50851(2) 0.22398(2) 0.04750(13) Uani d . 1 . .
    P P2 0.79094(14) 0.76230(7) 0.37105(5) 0.0281(3) Uani d . 1 . .
    P P1 0.52902(15) 0.66259(7) 0.22621(5) 0.0288(3) Uani d . 1 . .
    C C13 0.4736(7) 0.6095(3) 0.2891(2) 0.0387(12) Uani d . 1 . .
    C C22 0.7211(9) 0.6477(4) 0.4439(3) 0.0553(18) Uani d . 1 . .
    H H22 0.6486 0.6780 0.4568 0.066 Uiso calc R 1 . .
    C C7 0.3896(6) 0.7236(3) 0.1975(2) 0.0351(11) Uani d . 1 . .
    C C27 0.7309(7) 0.8181(3) 0.4310(2) 0.0382(12) Uani d . 1 . .
    C C1 0.5723(7) 0.6036(3) 0.1652(2) 0.0355(11) Uani d . 1 . .
    C C28 0.8096(9) 0.8135(4) 0.4882(3) 0.0519(16) Uani d . 1 . .
    H H28 0.8910 0.7837 0.4941 0.062 Uiso calc R 1 . .
    C C19 0.6887(6) 0.7135(3) 0.2547(2) 0.0332(10) Uani d . 1 . .
    H H19A 0.7654 0.6800 0.2687 0.040 Uiso calc R 1 . .
    H H19B 0.7236 0.7425 0.2219 0.040 Uiso calc R 1 . .
    C C33 0.9613(6) 0.7949(3) 0.3475(2) 0.0327(10) Uani d . 1 . .
    C C20 0.6531(6) 0.7637(3) 0.3075(2) 0.0336(11) Uani d . 1 . .
    H H20A 0.5606 0.7491 0.3220 0.040 Uiso calc R 1 . .
    H H20B 0.6425 0.8131 0.2924 0.040 Uiso calc R 1 . .
    C C21 0.8146(7) 0.6714(3) 0.4001(2) 0.0357(11) Uani d . 1 . .
    C C12 0.2447(7) 0.7006(4) 0.1924(3) 0.0479(14) Uani d . 1 . .
    H H12 0.2183 0.6568 0.2096 0.058 Uiso calc R 1 . .
    C C6 0.4850(8) 0.5428(3) 0.1532(3) 0.0479(15) Uani d . 1 . .
    H H6 0.4116 0.5317 0.1786 0.057 Uiso calc R 1 . .
    C C26 0.9184(8) 0.6259(3) 0.3797(3) 0.0459(14) Uani d . 1 . .
    H H26 0.9783 0.6416 0.3502 0.055 Uiso calc R 1 . .
    C C32 0.6125(7) 0.8641(3) 0.4224(3) 0.0434(13) Uani d . 1 . .
    H H32 0.5630 0.8680 0.3841 0.052 Uiso calc R 1 . .
    C C8 0.4276(8) 0.7889(4) 0.1725(3) 0.0482(14) Uani d . 1 . .
    H H8 0.5239 0.8047 0.1759 0.058 Uiso calc R 1 . .
    C C30 0.6429(12) 0.8995(4) 0.5272(3) 0.067(2) Uani d . 1 . .
    H H30 0.6130 0.9265 0.5598 0.081 Uiso calc R 1 . .
    C C31 0.5667(10) 0.9049(4) 0.4710(4) 0.063(2) Uani d . 1 . .
    H H31 0.4860 0.9352 0.4655 0.075 Uiso calc R 1 . .
    C C9 0.3191(10) 0.8310(5) 0.1422(4) 0.066(2) Uani d . 1 . .
    H H9 0.3432 0.8755 0.1256 0.079 Uiso calc R 1 . .
    C C4 0.6197(10) 0.5157(4) 0.0671(3) 0.064(2) Uani d . 1 . .
    H H4 0.6365 0.4856 0.0344 0.077 Uiso calc R 1 . .
    C C29 0.7614(11) 0.8552(5) 0.5358(3) 0.067(2) Uani d . 1 . .
    H H29 0.8113 0.8527 0.5742 0.080 Uiso calc R 1 . .
    C C2 0.6809(8) 0.6204(4) 0.1274(3) 0.0491(15) Uani d . 1 . .
    H H2 0.7373 0.6619 0.1349 0.059 Uiso calc R 1 . .
    C C5 0.5067(10) 0.4989(4) 0.1040(3) 0.061(2) Uani d . 1 . .
    H H5 0.4473 0.4587 0.0953 0.073 Uiso calc R 1 . .
    C C11 0.1412(8) 0.7438(5) 0.1615(4) 0.064(2) Uani d . 1 . .
    H H11 0.0445 0.7289 0.1579 0.077 Uiso calc R 1 . .
    C C23 0.7404(12) 0.5777(5) 0.4673(4) 0.075(3) Uani d . 1 . .
    H H23 0.6809 0.5611 0.4967 0.091 Uiso calc R 1 . .
    C C10 0.1786(9) 0.8080(5) 0.1363(4) 0.069(2) Uani d . 1 . .
    H H10 0.1079 0.8362 0.1150 0.082 Uiso calc R 1 . .
    C C3 0.7065(10) 0.5760(5) 0.0784(3) 0.069(2) Uani d . 1 . .
    H H3 0.7810 0.5867 0.0536 0.083 Uiso calc R 1 . .
    C C25 0.9331(10) 0.5565(4) 0.4036(4) 0.064(2) Uani d . 1 . .
    H H25 1.0028 0.5252 0.3898 0.076 Uiso calc R 1 . .
    C C24 0.8452(12) 0.5334(5) 0.4477(5) 0.079(3) Uani d . 1 . .
    H H24 0.8577 0.4870 0.4642 0.094 Uiso calc R 1 . .
    C C34 1.0851(7) 0.7827(4) 0.3851(3) 0.0451(14) Uani d . 1 . .
    H H34 1.0800 0.7545 0.4200 0.054 Uiso calc R 1 . .
    C C38 0.9676(8) 0.8376(3) 0.2951(3) 0.0428(13) Uani d . 1 . .
    H H38 0.8840 0.8467 0.2698 0.051 Uiso calc R 1 . .
    O O4 0.7872(7) 0.8035(4) 0.1293(3) 0.0770(18) Uani d . 1 . .
    C C14 0.3675(8) 0.6350(5) 0.3252(3) 0.0519(16) Uani d . 1 . .
    H H14 0.3179 0.6780 0.3155 0.062 Uiso calc R 1 . .
    O O1 0.6096(8) 0.8275(6) 0.0168(4) 0.117(3) Uani d . 1 . .
    O O3 0.8942(9) 0.8885(4) 0.0339(3) 0.092(2) Uani d . 1 . .
    C C37 1.1017(9) 0.8662(4) 0.2815(3) 0.0557(18) Uani d . 1 . .
    H H37 1.1079 0.8947 0.2468 0.067 Uiso calc R 1 . .
    C C18 0.5491(9) 0.5449(4) 0.3023(3) 0.0509(16) Uani d . 1 . .
    H H18 0.6196 0.5286 0.2774 0.061 Uiso calc R 1 . .
    C C15 0.3371(10) 0.5946(7) 0.3765(3) 0.077(3) Uani d . 1 . .
    H H15 0.2665 0.6107 0.4014 0.092 Uiso calc R 1 . .
    O O7 0.9244(10) 0.5937(4) 0.2375(4) 0.106(3) Uani d . 1 . .
    C C35 1.2175(8) 0.8120(4) 0.3713(4) 0.0588(19) Uani d . 1 . .
    H H35 1.3007 0.8044 0.3973 0.071 Uiso calc R 1 . .
    O O2 0.8591(11) 0.7359(5) 0.0176(4) 0.120(3) Uani d . 1 . .
    O O5 1.0677(11) 0.5069(4) 0.1517(4) 0.112(3) Uani d . 1 . .
    O O6 1.1384(11) 0.4915(6) 0.2794(5) 0.132(4) Uani d . 1 . .
    C C16 0.4092(12) 0.5326(6) 0.3902(4) 0.083(3) Uani d . 1 . .
    H H16 0.3883 0.5066 0.4247 0.100 Uiso calc R 1 . .
    C C36 1.2246(9) 0.8524(4) 0.3193(4) 0.067(2) Uani d . 1 . .
    H H36 1.3139 0.8707 0.3093 0.080 Uiso calc R 1 . .
    O O8 0.8702(12) 0.4403(5) 0.2268(4) 0.130(4) Uani d . 1 . .
loop_
    _atom_site_aniso_label
    _atom_site_aniso_U_11
    _atom_site_aniso_U_22
    _atom_site_aniso_U_33
    _atom_site_aniso_U_12
    _atom_site_aniso_U_13
    _atom_site_aniso_U_23
    C17 0.109(8) 0.077(6) 0.050(4) -0.039(5) -0.024(5) 0.033(4)
    I1 0.0562(3) 0.0506(3) 0.0483(2) 0.00431(19) -0.01228(18) -0.00348(17)
    I2 0.0502(3) 0.0379(2) 0.0542(2) 0.00568(17) 0.00268(17) -0.00459(16)
    P2 0.0279(6) 0.0320(6) 0.0239(5) -0.0021(5) -0.0013(4) 0.0009(4)
    P1 0.0318(7) 0.0309(6) 0.0232(5) 0.0021(5) -0.0005(4) -0.0021(4)
    C13 0.046(3) 0.042(3) 0.029(2) -0.007(2) 0.003(2) 0.003(2)
    C22 0.072(5) 0.049(4) 0.045(3) -0.017(3) 0.002(3) 0.010(3)
    C7 0.037(3) 0.036(3) 0.031(2) 0.008(2) -0.004(2) -0.002(2)
    C27 0.044(3) 0.045(3) 0.027(2) -0.010(2) 0.005(2) -0.005(2)
    C1 0.044(3) 0.032(3) 0.029(2) 0.009(2) -0.004(2) -0.0062(19)
    C28 0.069(5) 0.059(4) 0.028(3) 0.000(3) 0.000(3) -0.005(2)
    C19 0.030(3) 0.039(3) 0.030(2) 0.001(2) 0.0000(18) -0.004(2)
    C33 0.033(3) 0.031(2) 0.034(2) -0.004(2) 0.005(2) 0.0018(19)
    C20 0.036(3) 0.038(3) 0.026(2) -0.001(2) -0.0031(19) -0.0090(19)
    C21 0.042(3) 0.034(3) 0.030(2) -0.005(2) -0.004(2) 0.005(2)
    C12 0.037(3) 0.054(4) 0.052(3) 0.003(3) -0.003(3) -0.005(3)
    C6 0.064(4) 0.040(3) 0.039(3) 0.002(3) -0.002(3) -0.006(2)
    C26 0.052(4) 0.033(3) 0.053(3) 0.001(3) -0.003(3) 0.004(2)
    C32 0.045(3) 0.045(3) 0.041(3) 0.001(3) 0.008(2) -0.008(2)
    C8 0.044(3) 0.042(3) 0.057(4) 0.001(3) -0.010(3) 0.009(3)
    C30 0.108(7) 0.054(4) 0.044(4) -0.011(5) 0.032(4) -0.014(3)
    C31 0.069(5) 0.059(4) 0.064(4) -0.002(4) 0.029(4) -0.020(4)
    C9 0.064(5) 0.056(4) 0.074(5) 0.015(4) -0.014(4) 0.024(4)
    C4 0.083(6) 0.059(4) 0.049(4) 0.026(4) -0.004(4) -0.020(3)
    C29 0.112(7) 0.068(5) 0.021(3) -0.025(5) 0.006(3) -0.005(3)
    C2 0.051(4) 0.057(4) 0.040(3) -0.004(3) 0.012(3) -0.011(3)
    C5 0.082(6) 0.048(4) 0.049(4) 0.003(4) -0.014(4) -0.013(3)
    C11 0.038(4) 0.074(5) 0.078(5) 0.015(4) -0.014(3) -0.018(4)
    C23 0.094(7) 0.077(6) 0.054(4) -0.038(5) -0.007(4) 0.031(4)
    C10 0.055(5) 0.073(5) 0.073(5) 0.028(4) -0.026(4) -0.004(4)
    C3 0.074(6) 0.090(6) 0.046(4) 0.001(5) 0.021(4) -0.025(4)
    C25 0.067(5) 0.037(3) 0.083(5) 0.000(3) -0.016(4) 0.008(3)
    C24 0.098(7) 0.044(4) 0.087(6) -0.024(5) -0.038(5) 0.027(4)
    C34 0.031(3) 0.052(4) 0.051(3) -0.005(3) -0.004(2) 0.008(3)
    C38 0.052(4) 0.042(3) 0.036(3) -0.006(3) 0.009(2) 0.008(2)
    O4 0.067(4) 0.106(5) 0.057(3) -0.007(3) -0.001(3) 0.016(3)
    C14 0.047(4) 0.074(5) 0.034(3) -0.014(3) 0.005(2) 0.000(3)
    O1 0.068(5) 0.158(8) 0.117(6) 0.024(5) -0.047(4) -0.020(6)
    O3 0.124(6) 0.079(4) 0.074(4) -0.027(4) 0.012(4) 0.006(3)
    C37 0.069(5) 0.038(3) 0.064(4) -0.005(3) 0.029(4) 0.010(3)
    C18 0.062(4) 0.045(3) 0.043(3) -0.005(3) -0.011(3) 0.009(3)
    C15 0.068(5) 0.128(9) 0.037(3) -0.034(6) 0.011(3) 0.007(4)
    O7 0.136(7) 0.074(4) 0.107(5) 0.062(5) 0.003(5) -0.027(4)
    C35 0.033(3) 0.056(4) 0.087(5) -0.007(3) 0.002(3) 0.011(4)
    O2 0.138(8) 0.085(5) 0.135(7) 0.039(5) -0.003(6) -0.040(5)
    O5 0.161(9) 0.098(6) 0.085(5) 0.021(5) 0.067(6) 0.018(4)
    O6 0.121(7) 0.136(8) 0.128(7) 0.052(6) -0.066(6) -0.025(6)
    C16 0.092(7) 0.109(8) 0.047(4) -0.044(6) -0.006(4) 0.037(5)
    C36 0.050(4) 0.055(4) 0.099(6) -0.015(4) 0.031(4) 0.004(4)
    O8 0.155(9) 0.120(7) 0.118(6) -0.085(7) 0.032(6) -0.020(5)
_geom_special_details
;
All e.s.d.'s (except the e.s.d. in the dihedral angle between two l.s. planes)
are estimated using the full covariance matrix. The cell e.s.d.'s are taken
into account individually in the estimation of e.s.d.'s in distances, angles
and torsion angles; correlations between e.s.d.'s in cell parameters are only
used when they are defined by crystal symmetry. An approximate (isotropic)
treatment of cell e.s.d.'s is used for estimating e.s.d.'s involving l.s.
planes.
;
loop_
    _geom_bond_atom_site_label_1
    _geom_bond_atom_site_label_2
    _geom_bond_site_symmetry_2
    _geom_bond_distance
    _geom_bond_publ_flag
    C17 C18 . 1.376(10) ?
    C17 C16 . 1.423(16) ?
    C17 H17 . 0.9300 ?
    I1 O1 . 1.736(7) ?
    I1 O2 . 1.747(7) ?
    I1 O3 . 1.752(7) ?
    I1 O4 . 1.772(6) ?
    I2 O8 . 1.723(8) ?
    I2 O6 . 1.737(8) ?
    I2 O7 . 1.741(6) ?
    I2 O5 . 1.760(6) ?
    P2 C27 . 1.791(6) ?
    P2 C33 . 1.792(5) ?
    P2 C21 . 1.796(6) ?
    P2 C20 . 1.814(5) ?
    P1 C7 . 1.784(5) ?
    P1 C1 . 1.793(5) ?
    P1 C13 . 1.798(6) ?
    P1 C19 . 1.814(6) ?
    C13 C14 . 1.387(9) ?
    C13 C18 . 1.396(9) ?
    C22 C23 . 1.393(11) ?
    C22 C21 . 1.408(9) ?
    C22 H22 . 0.9300 ?
    C7 C8 . 1.377(9) ?
    C7 C12 . 1.396(9) ?
    C27 C32 . 1.381(9) ?
    C27 C28 . 1.406(8) ?
    C1 C2 . 1.384(9) ?
    C1 C6 . 1.391(9) ?
    C28 C29 . 1.398(10) ?
    C28 H28 . 0.9300 ?
    C19 C20 . 1.539(7) ?
    C19 H19A . 0.9700 ?
    C19 H19B . 0.9700 ?
    C33 C34 . 1.375(8) ?
    C33 C38 . 1.398(7) ?
    C20 H20A . 0.9700 ?
    C20 H20B . 0.9700 ?
    C21 C26 . 1.370(9) ?
    C12 C11 . 1.379(10) ?
    C12 H12 . 0.9300 ?
    C6 C5 . 1.378(9) ?
    C6 H6 . 0.9300 ?
    C26 C25 . 1.383(9) ?
    C26 H26 . 0.9300 ?
    C32 C31 . 1.396(8) ?
    C32 H32 . 0.9300 ?
    C8 C9 . 1.393(9) ?
    C8 H8 . 0.9300 ?
    C30 C29 . 1.363(13) ?
    C30 C31 . 1.378(13) ?
    C30 H30 . 0.9300 ?
    C31 H31 . 0.9300 ?
    C9 C10 . 1.357(13) ?
    C9 H9 . 0.9300 ?
    C4 C3 . 1.377(13) ?
    C4 C5 . 1.402(13) ?
    C4 H4 . 0.9300 ?
    C29 H29 . 0.9300 ?
    C2 C3 . 1.386(9) ?
    C2 H2 . 0.9300 ?
    C5 H5 . 0.9300 ?
    C11 C10 . 1.359(13) ?
    C11 H11 . 0.9300 ?
    C23 C24 . 1.358(15) ?
    C23 H23 . 0.9300 ?
    C10 H10 . 0.9300 ?
    C3 H3 . 0.9300 ?
    C25 C24 . 1.376(14) ?
    C25 H25 . 0.9300 ?
    C24 H24 . 0.9300 ?
    C34 C35 . 1.388(9) ?
    C34 H34 . 0.9300 ?
    C38 C37 . 1.395(10) ?
    C38 H38 . 0.9300 ?
    C14 C15 . 1.398(10) ?
    C14 H14 . 0.9300 ?
    C37 C36 . 1.376(12) ?
    C37 H37 . 0.9300 ?
    C18 H18 . 0.9300 ?
    C15 C16 . 1.341(16) ?
    C15 H15 . 0.9300 ?
    C35 C36 . 1.370(11) ?
    C35 H35 . 0.9300 ?
    C16 H16 . 0.9300 ?
    C36 H36 . 0.9300 ?
loop_
    _geom_angle_atom_site_label_1
    _geom_angle_atom_site_label_2
    _geom_angle_atom_site_label_3
    _geom_angle_site_symmetry_1
    _geom_angle_site_symmetry_3
    _geom_angle
    _geom_angle_publ_flag
    C18 C17 C16 . . 119.2(9) ?
    C18 C17 H17 . . 120.4 ?
    C16 C17 H17 . . 120.4 ?
    O1 I1 O2 . . 109.7(4) ?
    O1 I1 O3 . . 109.5(5) ?
    O2 I1 O3 . . 108.7(5) ?
    O1 I1 O4 . . 111.2(4) ?
    O2 I1 O4 . . 109.6(4) ?
    O3 I1 O4 . . 108.0(3) ?
    O8 I2 O6 . . 108.5(6) ?
    O8 I2 O7 . . 111.9(5) ?
    O6 I2 O7 . . 108.7(4) ?
    O8 I2 O5 . . 108.5(4) ?
    O6 I2 O5 . . 109.1(5) ?
    O7 I2 O5 . . 110.1(4) ?
    C27 P2 C33 . . 110.3(3) ?
    C27 P2 C21 . . 107.9(3) ?
    C33 P2 C21 . . 109.2(3) ?
    C27 P2 C20 . . 108.8(3) ?
    C33 P2 C20 . . 110.4(3) ?
    C21 P2 C20 . . 110.2(3) ?
    C7 P1 C1 . . 108.1(2) ?
    C7 P1 C13 . . 112.0(3) ?
    C1 P1 C13 . . 109.8(3) ?
    C7 P1 C19 . . 109.9(3) ?
    C1 P1 C19 . . 110.5(3) ?
    C13 P1 C19 . . 106.6(3) ?
    C14 C13 C18 . . 122.0(6) ?
    C14 C13 P1 . . 120.7(5) ?
    C18 C13 P1 . . 117.1(5) ?
    C23 C22 C21 . . 118.1(8) ?
    C23 C22 H22 . . 120.9 ?
    C21 C22 H22 . . 120.9 ?
    C8 C7 C12 . . 120.2(6) ?
    C8 C7 P1 . . 119.5(5) ?
    C12 C7 P1 . . 119.7(5) ?
    C32 C27 C28 . . 120.4(6) ?
    C32 C27 P2 . . 122.4(4) ?
    C28 C27 P2 . . 117.2(5) ?
    C2 C1 C6 . . 119.9(5) ?
    C2 C1 P1 . . 121.8(5) ?
    C6 C1 P1 . . 118.0(5) ?
    C29 C28 C27 . . 117.8(7) ?
    C29 C28 H28 . . 121.1 ?
    C27 C28 H28 . . 121.1 ?
    C20 C19 P1 . . 110.9(4) ?
    C20 C19 H19A . . 109.5 ?
    P1 C19 H19A . . 109.5 ?
    C20 C19 H19B . . 109.5 ?
    P1 C19 H19B . . 109.5 ?
    H19A C19 H19B . . 108.0 ?
    C34 C33 C38 . . 120.2(6) ?
    C34 C33 P2 . . 118.3(4) ?
    C38 C33 P2 . . 121.2(5) ?
    C19 C20 P2 . . 113.4(4) ?
    C19 C20 H20A . . 108.9 ?
    P2 C20 H20A . . 108.9 ?
    C19 C20 H20B . . 108.9 ?
    P2 C20 H20B . . 108.9 ?
    H20A C20 H20B . . 107.7 ?
    C26 C21 C22 . . 120.8(6) ?
    C26 C21 P2 . . 121.3(5) ?
    C22 C21 P2 . . 117.8(5) ?
    C11 C12 C7 . . 119.0(7) ?
    C11 C12 H12 . . 120.5 ?
    C7 C12 H12 . . 120.5 ?
    C5 C6 C1 . . 120.2(7) ?
    C5 C6 H6 . . 119.9 ?
    C1 C6 H6 . . 119.9 ?
    C21 C26 C25 . . 119.3(7) ?
    C21 C26 H26 . . 120.3 ?
    C25 C26 H26 . . 120.3 ?
    C27 C32 C31 . . 120.4(6) ?
    C27 C32 H32 . . 119.8 ?
    C31 C32 H32 . . 119.8 ?
    C7 C8 C9 . . 118.7(7) ?
    C7 C8 H8 . . 120.7 ?
    C9 C8 H8 . . 120.7 ?
    C29 C30 C31 . . 121.0(7) ?
    C29 C30 H30 . . 119.5 ?
    C31 C30 H30 . . 119.5 ?
    C30 C31 C32 . . 119.0(8) ?
    C30 C31 H31 . . 120.5 ?
    C32 C31 H31 . . 120.5 ?
    C10 C9 C8 . . 121.1(8) ?
    C10 C9 H9 . . 119.5 ?
    C8 C9 H9 . . 119.5 ?
    C3 C4 C5 . . 121.3(6) ?
    C3 C4 H4 . . 119.4 ?
    C5 C4 H4 . . 119.4 ?
    C30 C29 C28 . . 121.3(7) ?
    C30 C29 H29 . . 119.3 ?
    C28 C29 H29 . . 119.3 ?
    C1 C2 C3 . . 120.6(7) ?
    C1 C2 H2 . . 119.7 ?
    C3 C2 H2 . . 119.7 ?
    C6 C5 C4 . . 119.0(7) ?
    C6 C5 H5 . . 120.5 ?
    C4 C5 H5 . . 120.5 ?
    C10 C11 C12 . . 121.0(8) ?
    C10 C11 H11 . . 119.5 ?
    C12 C11 H11 . . 119.5 ?
    C24 C23 C22 . . 120.7(8) ?
    C24 C23 H23 . . 119.7 ?
    C22 C23 H23 . . 119.7 ?
    C9 C10 C11 . . 120.0(7) ?
    C9 C10 H10 . . 120.0 ?
    C11 C10 H10 . . 120.0 ?
    C4 C3 C2 . . 118.9(7) ?
    C4 C3 H3 . . 120.5 ?
    C2 C3 H3 . . 120.5 ?
    C24 C25 C26 . . 120.4(9) ?
    C24 C25 H25 . . 119.8 ?
    C26 C25 H25 . . 119.8 ?
    C23 C24 C25 . . 120.6(7) ?
    C23 C24 H24 . . 119.7 ?
    C25 C24 H24 . . 119.7 ?
    C33 C34 C35 . . 120.5(6) ?
    C33 C34 H34 . . 119.8 ?
    C35 C34 H34 . . 119.8 ?
    C37 C38 C33 . . 118.8(6) ?
    C37 C38 H38 . . 120.6 ?
    C33 C38 H38 . . 120.6 ?
    C13 C14 C15 . . 118.4(8) ?
    C13 C14 H14 . . 120.8 ?
    C15 C14 H14 . . 120.8 ?
    C36 C37 C38 . . 120.1(6) ?
    C36 C37 H37 . . 120.0 ?
    C38 C37 H37 . . 120.0 ?
    C17 C18 C13 . . 118.6(8) ?
    C17 C18 H18 . . 120.7 ?
    C13 C18 H18 . . 120.7 ?
    C16 C15 C14 . . 120.5(9) ?
    C16 C15 H15 . . 119.8 ?
    C14 C15 H15 . . 119.8 ?
    C36 C35 C34 . . 119.4(7) ?
    C36 C35 H35 . . 120.3 ?
    C34 C35 H35 . . 120.3 ?
    C15 C16 C17 . . 121.4(7) ?
    C15 C16 H16 . . 119.3 ?
    C17 C16 H16 . . 119.3 ?
    C35 C36 C37 . . 121.0(7) ?
    C35 C36 H36 . . 119.5 ?
    C37 C36 H36 . . 119.5 ?
loop_
    _geom_torsion_atom_site_label_1
    _geom_torsion_atom_site_label_2
    _geom_torsion_atom_site_label_3
    _geom_torsion_atom_site_label_4
    _geom_torsion_site_symmetry_1
    _geom_torsion_site_symmetry_2
    _geom_torsion_site_symmetry_3
    _geom_torsion_site_symmetry_4
    _geom_torsion
    _geom_torsion_publ_flag
    C7 P1 C13 C14 . . . . -25.4(6) ?
    C1 P1 C13 C14 . . . . -145.5(5) ?
    C19 P1 C13 C14 . . . . 94.8(6) ?
    C7 P1 C13 C18 . . . . 159.2(5) ?
    C1 P1 C13 C18 . . . . 39.1(6) ?
    C19 P1 C13 C18 . . . . -80.6(5) ?
    C1 P1 C7 C8 . . . . -90.0(5) ?
    C13 P1 C7 C8 . . . . 148.9(5) ?
    C19 P1 C7 C8 . . . . 30.7(5) ?
    C1 P1 C7 C12 . . . . 80.8(5) ?
    C13 P1 C7 C12 . . . . -40.3(5) ?
    C19 P1 C7 C12 . . . . -158.5(5) ?
    C33 P2 C27 C32 . . . . 109.9(5) ?
    C21 P2 C27 C32 . . . . -130.9(5) ?
    C20 P2 C27 C32 . . . . -11.3(6) ?
    C33 P2 C27 C28 . . . . -70.3(6) ?
    C21 P2 C27 C28 . . . . 49.0(6) ?
    C20 P2 C27 C28 . . . . 168.5(5) ?
    C7 P1 C1 C2 . . . . 91.2(6) ?
    C13 P1 C1 C2 . . . . -146.4(5) ?
    C19 P1 C1 C2 . . . . -29.1(6) ?
    C7 P1 C1 C6 . . . . -83.3(5) ?
    C13 P1 C1 C6 . . . . 39.2(5) ?
    C19 P1 C1 C6 . . . . 156.4(5) ?
    C32 C27 C28 C29 . . . . 1.7(10) ?
    P2 C27 C28 C29 . . . . -178.2(6) ?
    C7 P1 C19 C20 . . . . 61.5(4) ?
    C1 P1 C19 C20 . . . . -179.4(4) ?
    C13 P1 C19 C20 . . . . -60.1(5) ?
    C27 P2 C33 C34 . . . . 74.2(6) ?
    C21 P2 C33 C34 . . . . -44.2(6) ?
    C20 P2 C33 C34 . . . . -165.6(5) ?
    C27 P2 C33 C38 . . . . -100.0(5) ?
    C21 P2 C33 C38 . . . . 141.5(5) ?
    C20 P2 C33 C38 . . . . 20.2(6) ?
    P1 C19 C20 P2 . . . . 136.1(3) ?
    C27 P2 C20 C19 . . . . -176.4(4) ?
    C33 P2 C20 C19 . . . . 62.5(5) ?
    C21 P2 C20 C19 . . . . -58.2(5) ?
    C23 C22 C21 C26 . . . . 2.1(10) ?
    C23 C22 C21 P2 . . . . -179.0(6) ?
    C27 P2 C21 C26 . . . . -148.4(5) ?
    C33 P2 C21 C26 . . . . -28.5(6) ?
    C20 P2 C21 C26 . . . . 93.0(5) ?
    C27 P2 C21 C22 . . . . 32.7(6) ?
    C33 P2 C21 C22 . . . . 152.6(5) ?
    C20 P2 C21 C22 . . . . -86.0(5) ?
    C8 C7 C12 C11 . . . . 0.7(9) ?
    P1 C7 C12 C11 . . . . -170.0(5) ?
    C2 C1 C6 C5 . . . . 0.4(10) ?
    P1 C1 C6 C5 . . . . 175.0(5) ?
    C22 C21 C26 C25 . . . . -1.4(10) ?
    P2 C21 C26 C25 . . . . 179.7(5) ?
    C28 C27 C32 C31 . . . . -2.0(10) ?
    P2 C27 C32 C31 . . . . 177.8(5) ?
    C12 C7 C8 C9 . . . . -0.3(10) ?
    P1 C7 C8 C9 . . . . 170.5(6) ?
    C29 C30 C31 C32 . . . . 0.0(12) ?
    C27 C32 C31 C30 . . . . 1.1(11) ?
    C7 C8 C9 C10 . . . . -0.9(12) ?
    C31 C30 C29 C28 . . . . -0.3(13) ?
    C27 C28 C29 C30 . . . . -0.5(12) ?
    C6 C1 C2 C3 . . . . -1.8(11) ?
    P1 C1 C2 C3 . . . . -176.2(6) ?
    C1 C6 C5 C4 . . . . 1.3(11) ?
    C3 C4 C5 C6 . . . . -1.6(12) ?
    C7 C12 C11 C10 . . . . 0.0(11) ?
    C21 C22 C23 C24 . . . . -0.9(12) ?
    C8 C9 C10 C11 . . . . 1.6(14) ?
    C12 C11 C10 C9 . . . . -1.1(13) ?
    C5 C4 C3 C2 . . . . 0.2(13) ?
    C1 C2 C3 C4 . . . . 1.5(13) ?
    C21 C26 C25 C24 . . . . -0.5(11) ?
    C22 C23 C24 C25 . . . . -0.9(13) ?
    C26 C25 C24 C23 . . . . 1.6(13) ?
    C38 C33 C34 C35 . . . . -0.4(10) ?
    P2 C33 C34 C35 . . . . -174.6(6) ?
    C34 C33 C38 C37 . . . . 1.0(9) ?
    P2 C33 C38 C37 . . . . 175.1(5) ?
    C18 C13 C14 C15 . . . . 0.5(10) ?
    P1 C13 C14 C15 . . . . -174.7(5) ?
    C33 C38 C37 C36 . . . . 0.0(10) ?
    C16 C17 C18 C13 . . . . -0.5(12) ?
    C14 C13 C18 C17 . . . . -0.2(10) ?
    P1 C13 C18 C17 . . . . 175.1(6) ?
    C13 C14 C15 C16 . . . . 0.0(12) ?
    C33 C34 C35 C36 . . . . -1.2(12) ?
    C14 C15 C16 C17 . . . . -0.7(14) ?
    C18 C17 C16 C15 . . . . 1.0(14) ?
    C34 C35 C36 C37 . . . . 2.1(13) ?
    C38 C37 C36 C35 . . . . -1.6(12) ?
loop_
    _geom_hbond_atom_site_label_D
    _geom_hbond_atom_site_label_H
    _geom_hbond_atom_site_label_A
    _geom_hbond_site_symmetry_A
    _geom_hbond_distance_DH
    _geom_hbond_distance_HA
    _geom_hbond_distance_DA
    _geom_hbond_angle_DHA
    C30 H30 O5 4_576 0.93 2.43 3.351(10) 172
    C20 H20B O8 2_655 0.97 2.38 3.338(11) 170
    C19 H19B O4 . 0.97 2.44 3.397(8) 171
    C19 H19A O7 . 0.97 2.30 3.135(8) 144
data_global
_journal_date_recd_electronic     2011-02-21
_journal_date_accepted     2011-03-07
_journal_name_full     'Acta Crystallographica, Section E'
_journal_year     2011
_journal_volume     67
_journal_issue      4
_journal_page_first     o863
_journal_page_last     o863
_journal_paper_category     QO
_journal_coeditor_code     SJ5109
_publ_contact_author_name     'Mostafa Gholizadeh'
_publ_contact_author_address
;
Department of Chemistry, Ferdowsi University of Mashhad, Mashhad, 91779, Iran
;
_publ_contact_author_email     mostafa_gholizadeh@yahoo.com
_publ_contact_author_fax     '(+98)-511-8795457'
_publ_contact_author_phone     '(+98)-511-8796416'
_publ_section_title
;
Triphenyl[2-(triphenylphosphaniumyl)ethyl]phosphanium bis(periodate)
;
loop_
    _publ_author_name
    _publ_author_address
    'Gholizadeh, Mostafa'
;
Department of Chemistry, Ferdowsi University of Mashhad, Mashhad, 91779, Iran
;
    'Mohammadi Zonoz, Farrokhzad'
;
Department of Chemistry, Sabzevar Tarbiat Moallem University, Sabzevar, Iran
;
    'Pourayoubi, Mehrdad'
;
Department of Chemistry, Ferdowsi University of Mashhad, Mashhad, 91779, Iran
;
    'Ebrahimpour, Maliheh'
;
Department of Chemistry, Sabzevar Tarbiat Moallem University, Sabzevar, Iran
;
    'Salehabadi, Maryam'
;
Department of Chemistry, Sabzevar Tarbiat Moallem University, Sabzevar, Iran
;
