# Supplementary material for: Triphen­yl[2-(triphenyl­phosphanium­yl)eth­yl]phosphanium bis­(periodate)
Source: Acta Crystallogr Sect E Struct Rep Online. 2011 Mar 12;67(Pt 4):o863. doi: 10.1107/S1600536811008725 (PMC3099791; doi:10.1107/S1600536811008725)
Supplement: Supplementary file 2 [file e-67-0o863-Isup2.hkl]

# 
# h,k,l, Fc-squared, Fo-squared, sigma(Fo-squared) and status flag 
# 
data_I
_shelx_title ' KHC96H in P2(1)/n' 
_shelx_refln_list_code          4 
_shelx_F_calc_maximum      473.44 
_exptl_crystal_F_000      2970.00 
_reflns_d_resolution_high  0.7271 
 
loop_ 
 _symmetry_equiv_pos_as_xyz 
 'x, y, z' 
 '-x+1/2, y+1/2, -z+1/2' 
 '-x, -y, -z' 
 'x-1/2, -y-1/2, z-1/2' 
 
_cell_length_a     9.2077 
_cell_length_b    18.3868 
_cell_length_c    21.9922 
_cell_angle_alpha  90.000 
_cell_angle_beta   94.369 
_cell_angle_gamma  90.000 
 
_shelx_F_squared_multiplier     1.000 
 
loop_ 
 _refln_index_h 
 _refln_index_k 
 _refln_index_l 
 _refln_F_squared_calc 
 _refln_F_squared_meas 
 _refln_F_squared_sigma 
 _refln_observed_status 
   2   0   0      196.95      358.23    152.05 o 
   4   0   0    40335.08    45962.75    271.89 o 
   6   0   0     3701.75     3613.21    113.40 o 
   8   0   0     1187.85     1030.87    100.51 o 
  10   0   0     3607.16     3525.64    166.87 o 
  12   0   0       68.50      119.89     97.48 o 
   1   1   0     8256.44     9686.11    149.42 o 
   2   1   0     4371.27     4548.73    173.96 o 
   3   1   0    21341.12    23723.56   1434.20 o 
   4   1   0    13258.72    13777.96    241.61 o 
   5   1   0      121.44      111.79     71.20 o 
   6   1   0     9088.24     9351.67    489.02 o 
   7   1   0    10007.44    11024.27    459.38 o 
   8   1   0     3953.98     4164.96    138.52 o 
   9   1   0      432.65      446.89     64.26 o 
  10   1   0      285.96      202.73     65.74 o 
  11   1   0     1008.13      946.74     66.59 o 
  12   1   0       25.70       44.59     66.88 o 
   0   2   0     3831.67     4122.20    173.96 o 
   1   2   0    12860.15    14799.64    184.62 o 
   2   2   0   224147.05      582.44    112.11 o 
   3   2   0     3681.20     4098.93    133.37 o 
   4   2   0     1654.23     1602.16    123.70 o 
   5   2   0        5.89       31.66     56.32 o 
   6   2   0    11138.57    13607.94    281.56 o 
   7   2   0     1018.11     1072.82     62.93 o 
   8   2   0     5908.53     6113.19    360.80 o 
   9   2   0        9.30       32.68     61.75 o 
  10   2   0       92.58       43.66     64.37 o 
  11   2   0      128.11      206.55     68.44 o 
  12   2   0     1238.62     1249.46     82.49 o 
   1   3   0    83573.85    87957.64   3155.11 o 
   2   3   0     2235.11     2319.79    164.14 o 
   3   3   0      479.82      472.52     66.49 o 
   4   3   0     4433.94     4719.65    305.44 o 
   5   3   0    59698.23    62823.96    238.39 o 
   6   3   0     4314.26     4624.11    199.39 o 
   7   3   0       19.79       86.66     64.35 o 
   8   3   0     1976.19     2205.41     73.96 o 
   9   3   0     5505.92     5300.20    142.50 o 
  10   3   0      329.62      416.09     70.97 o 
  11   3   0        5.67       31.30     92.78 o 
  12   3   0        0.20        0.00    112.11 o 
   0   4   0    28369.73    30009.91    278.34 o 
   1   4   0    42980.80    47008.05    280.58 o 
   2   4   0    28345.80    31352.00    572.11 o 
   3   4   0    20440.83    21565.76   5519.55 o 
   4   4   0    11634.42    11475.36    754.25 o 
   5   4   0     4275.61     5264.01    277.02 o 
   6   4   0     9773.38    10697.31    583.93 o 
   7   4   0     1018.99      889.65     74.86 o 
   8   4   0     2651.52     2710.55    132.88 o 
   9   4   0      179.67      236.31     75.48 o 
  10   4   0     1266.70     1296.32    101.80 o 
  11   4   0      101.50      195.87    108.24 o 
  12   4   0      157.31      167.52    117.26 o 
   1   5   0     4873.18     5089.99    206.22 o 
   2   5   0        0.88       25.86     46.08 o 
   3   5   0    28455.87    26706.95   4351.28 o 
   4   5   0     2208.16     2520.48    100.51 o 
   5   5   0       16.90      103.09     68.30 o 
   6   5   0        3.02      -43.81     99.22 o 
   7   5   0    18648.28    18206.50    128.86 o 
   8   5   0       11.59      117.26     64.43 o 
   9   5   0        0.77      -23.19     97.93 o 
  10   5   0      206.30      247.41    101.80 o 
  11   5   0     1040.18      904.59    109.53 o 
  12   5   0       57.55      144.32    115.97 o 
   0   6   0   117913.36   126978.12   1836.89 o 
   1   6   0    13978.68    15427.94    124.31 o 
   2   6   0     4891.17     4600.15    431.91 o 
   3   6   0     9947.59     9207.37   1243.43 o 
   4   6   0    46115.99    51639.00    202.31 o 
   5   6   0     3112.54     4041.02    106.95 o 
   6   6   0     6983.22     7756.03    121.13 o 
   7   6   0       35.54      264.16     99.22 o 
   8   6   0     2705.45     3011.44    103.09 o 
   9   6   0       18.05      -72.16     95.36 o 
  10   6   0     1191.14     1199.68    105.66 o 
  11   6   0      214.17      430.39    104.38 o 
  12   6   0       31.26       56.70    115.97 o 
   1   7   0    11845.86    12174.14     86.06 o 
   2   7   0     2128.23     1796.07    489.96 o 
   3   7   0     1837.52     1672.54     50.27 o 
   4   7   0     7326.34     7734.80    823.25 o 
   5   7   0    15347.90    16740.08    140.46 o 
   6   7   0     1519.97     1499.92     72.16 o 
   7   7   0      354.70      418.79     97.93 o 
   8   7   0      939.34      779.60     68.30 o 
   9   7   0     2380.03     2112.00     78.60 o 
  10   7   0       39.87      -97.93     97.93 o 
  11   7   0      428.08      391.73     77.32 o 
  12   7   0       81.77       29.64    115.97 o 
   0   8   0     1394.01     1538.44     72.43 o 
   1   8   0     1321.66     1267.97     52.00 o 
   2   8   0    69750.06    76904.41   1324.84 o 
   3   8   0       62.22       67.56     52.04 o 
   4   8   0      203.67      341.53     64.00 o 
   5   8   0       34.23       24.48     92.78 o 
   6   8   0     6887.20     5990.66     94.07 o 
   7   8   0      255.55      229.37     68.30 o 
   8   8   0     3196.90     3553.93    106.95 o 
   9   8   0      426.94      564.40    100.51 o 
  10   8   0      366.37      447.14    101.80 o 
  11   8   0      129.41      105.66     78.60 o 
   1   9   0    16161.52    16080.94    160.88 o 
   2   9   0     1410.91     1344.35    315.49 o 
   3   9   0    14212.08    12392.11   2279.97 o 
   4   9   0     2038.19     1771.13    102.50 o 
   5   9   0    10994.86    11543.20    124.99 o 
   6   9   0     1936.37     2282.09    104.38 o 
   7   9   0     2006.10     1780.83     70.87 o 
   8   9   0      165.28      280.91     97.93 o 
   9   9   0      899.14      788.62    101.80 o 
  10   9   0      276.29      394.31    105.66 o 
  11   9   0       11.77      271.89    109.53 o 
   0  10   0    32835.13    34724.90    128.23 o 
   1  10   0     2983.98     3093.19     60.45 o 
   2  10   0     2338.92     2659.03     54.90 o 
   3  10   0     1319.03     1406.53    265.59 o 
   4  10   0    11456.32    11680.34    819.27 o 
   5  10   0        5.69       86.04     62.88 o 
   6  10   0      884.50      881.40     96.64 o 
   7  10   0      252.31      126.28     68.30 o 
   8  10   0      594.85      624.97     69.58 o 
   9  10   0      378.94      639.14     99.22 o 
  10  10   0      594.15      489.66    106.95 o 
  11  10   0       49.86       72.16    110.82 o 
   1  11   0     6258.08     6078.46    377.70 o 
   2  11   0      475.77      483.26     49.85 o 
   3  11   0    12907.06    11161.85   1476.20 o 
   4  11   0      464.09      495.39     59.02 o 
   5  11   0       21.13        6.79     76.92 o 
   6  11   0      252.05      367.25     90.20 o 
   7  11   0     3456.17     3233.07     76.03 o 
   8  11   0       82.56       90.20     67.01 o 
   9  11   0      259.96      498.68    100.51 o 
  10  11   0      363.81      335.03    110.82 o 
  11  11   0      473.32      563.11    114.68 o 
   0  12   0    13741.06    13729.01   1172.62 o 
   1  12   0     6948.61     7030.96    153.82 o 
   2  12   0     4314.75     4037.81     87.98 o 
   3  12   0     3117.76     3121.30    139.81 o 
   4  12   0     7729.42     8679.03    656.54 o 
   5  12   0     2561.08     2317.12    230.66 o 
   6  12   0     4477.54     4571.92    104.38 o 
   7  12   0       18.53        2.58     68.30 o 
   8  12   0      729.46      791.19     96.64 o 
   9  12   0        0.73      -70.87     70.87 o 
  10  12   0      408.01      360.81    106.95 o 
  11  12   0       17.50       18.04    114.68 o 
   1  13   0     6838.81     7103.81    117.92 o 
   2  13   0      296.03      233.66     71.36 o 
   3  13   0      142.31      143.33     61.21 o 
   4  13   0     3743.49     3669.99    151.41 o 
   5  13   0     3956.59     3819.29    362.09 o 
   6  13   0      356.58      244.83     90.20 o 
   7  13   0      192.49      295.09     65.72 o 
   8  13   0      635.08      774.44     99.22 o 
   9  13   0      513.80      601.77    105.66 o 
  10  13   0        5.35      -74.74    112.11 o 
   0  14   0      103.10      162.67    136.59 o 
   1  14   0     1486.27     1247.05     98.39 o 
   2  14   0    12159.67    13198.06   1987.42 o 
   3  14   0      806.59      838.38     69.23 o 
   4  14   0      354.86      381.86     59.02 o 
   5  14   0      491.45      624.69     99.22 o 
   6  14   0      587.15      605.64     67.01 o 
   7  14   0        0.03       61.85     69.58 o 
   8  14   0     1489.97     1563.06    103.09 o 
   9  14   0      208.19      150.77    105.66 o 
  10  14   0       26.08      108.24     77.32 o 
   1  15   0     4827.96     3537.57    775.96 o 
   2  15   0     1113.54      976.77    104.48 o 
   3  15   0     6503.38     6218.14    186.20 o 
   4  15   0     1468.39     1473.21     70.91 o 
   5  15   0      939.10      870.67     76.03 o 
   6  15   0     2471.94     2856.28    422.01 o 
   7  15   0      346.65      644.30     97.93 o 
   8  15   0      624.50      582.44    105.66 o 
   9  15   0      360.75      569.56    109.53 o 
  10  15   0      149.50       70.87    114.68 o 
   0  16   0     8791.77     8866.79    121.13 o 
   1  16   0      602.14      596.53     88.27 o 
   2  16   0      937.55      741.02    131.44 o 
   3  16   0      335.22      547.44    150.77 o 
   4  16   0     3491.45     3256.99     62.69 o 
   5  16   0      134.88      190.22     57.18 o 
   6  16   0      208.98      125.30     97.93 o 
   7  16   0       69.42       14.17    101.80 o 
   8  16   0      192.60      537.34    103.09 o 
   9  16   0       91.42      274.47    109.53 o 
   1  17   0      906.35      809.36    211.33 o 
   2  17   0      187.72      216.77     89.56 o 
   3  17   0     1623.33     1563.44     60.56 o 
   4  17   0      235.63      285.49    159.79 o 
   5  17   0       34.42      196.60     74.30 o 
   6  17   0     1232.56     1391.01    217.13 o 
   7  17   0     1280.06     1167.46    105.66 o 
   8  17   0      125.93      -21.91     74.74 o 
   9  17   0        0.46       19.33    113.40 o 
   0  18   0      499.89      706.15     96.64 o 
   1  18   0     2322.04     2704.69     82.47 o 
   2  18   0     7574.47     6611.04    842.74 o 
   3  18   0      736.82      933.50     71.97 o 
   4  18   0      336.50      501.45     75.23 o 
   5  18   0      281.89      374.14     76.16 o 
   6  18   0     1129.05      815.59     66.47 o 
   7  18   0       31.40      122.42     70.87 o 
   8  18   0       50.50      184.27     78.60 o 
   1  19   0      115.18      193.26     56.47 o 
   2  19   0        0.56      101.61    143.03 o 
   3  19   0      410.41      355.16     58.36 o 
   4  19   0        2.18       66.48     69.70 o 
   5  19   0     1665.56     1386.38    108.24 o 
   6  19   0       53.16      -12.67     80.54 o 
   7  19   0      306.48      273.18     78.60 o 
   8  19   0        1.24      167.52    114.68 o 
   0  20   0      619.48      652.03    101.80 o 
   1  20   0     2629.06     2444.61     83.11 o 
   2  20   0     1035.70     1455.45     92.78 o 
   3  20   0      529.38      542.33     71.98 o 
   4  20   0      795.84      715.35     75.17 o 
   5  20   0      232.07      161.11     98.58 o 
   6  20   0      134.32      246.70     82.67 o 
   7  20   0       41.98      -81.18    115.97 o 
   1  21   0      339.46      328.80     72.43 o 
   2  21   0      138.22      325.30     70.16 o 
   3  21   0     1453.97     1289.61    148.83 o 
   4  21   0      167.61      410.05    114.04 o 
   5  21   0      143.99      137.91     66.13 o 
   6  21   0       30.11      -14.88     69.58 o 
   0  22   0      998.70     1039.89    105.66 o 
   1  22   0     1093.26     1000.64    190.71 o 
   2  22   0      178.25      -75.17     75.17 o 
   3  22   0      219.70      366.24    121.13 o 
   4  22   0      137.97      197.84     77.43 o 
   5  22   0       17.91      147.11     86.34 o 
   6  22   0        0.57      -54.45     88.23 o 
   1  23   0      140.59      175.89    117.91 o 
   2  23   0       15.54        6.03     76.08 o 
   3  23   0        0.47       69.91    137.23 o 
   4  23   0      144.58      262.22     80.17 o 
   5  23   0      298.67      314.76     83.76 o 
   0  24   0        4.72       82.47    110.82 o 
   1  24   0       31.17      171.68     63.41 o 
   2  24   0     1240.62     1300.11     59.68 o 
   3  24   0        0.43       41.65     85.05 o 
   1  25   0       10.95       15.00     81.83 o 
 -11   0   1     1407.76     1303.74    219.06 o 
  -9   0   1     1070.23     1079.84    103.09 o 
  -7   0   1     6458.29     6524.14    127.57 o 
  -5   0   1       14.69       20.62    115.97 o 
  -3   0   1     3215.86     3178.95    131.44 o 
  -1   0   1     4128.00     5267.31    147.15 o 
   5   0   1    23348.73    27704.71    201.02 o 
   7   0   1      913.77     1063.09     99.22 o 
   9   0   1     1219.94     1324.67    124.99 o 
  11   0   1       85.02      199.03     73.35 o 
 -12   1   1       18.41       19.31     66.32 o 
 -11   1   1       12.91        9.39     74.39 o 
 -10   1   1        9.02       40.37     59.91 o 
  -9   1   1      289.69      378.99     76.43 o 
  -8   1   1      319.81      389.69     84.40 o 
  -7   1   1     3935.93     3871.39     89.89 o 
  -6   1   1     2770.81     2924.36     92.82 o 
  -5   1   1     4909.68     5354.04    242.25 o 
  -4   1   1        4.19       68.05     73.32 o 
  -3   1   1    10469.67     8551.53   2226.19 o 
  -2   1   1     7628.86     7969.13   1132.93 o 
  -1   1   1     3107.63     3689.97    238.39 o 
   1   1   1    10374.36    10754.58    252.56 o 
   3   1   1      515.41      -18.04    106.95 o 
   4   1   1     1162.82     1356.89    104.38 o 
   5   1   1      286.26      395.73     68.32 o 
   6   1   1       53.80      106.47     67.35 o 
   7   1   1     1227.17     1396.03     80.54 o 
   8   1   1      208.46      288.43     66.44 o 
   9   1   1     1287.17     1480.29     59.23 o 
  10   1   1        0.92       63.76     59.62 o 
  11   1   1      276.04      290.51     61.01 o 
  12   1   1       39.71       57.26     69.09 o 
 -12   2   1       92.28       72.29     77.90 o 
 -11   2   1      777.69      729.44     72.74 o 
 -10   2   1      302.69      232.50     67.46 o 
  -9   2   1      264.90      256.25     58.72 o 
  -8   2   1     2131.98     2150.14    224.63 o 
  -7   2   1     2392.04     2508.18    111.46 o 
  -6   2   1      821.81      830.55     76.75 o 
  -5   2   1      971.16     1002.75     75.23 o 
  -4   2   1     6733.81     7664.21    252.56 o 
  -3   2   1     1454.20     1387.04     74.26 o 
  -2   2   1     4039.39     4819.67     93.84 o 
  -1   2   1     7571.49     8269.75    462.98 o 
   0   2   1     5027.43     5373.89    123.70 o 
   1   2   1      396.98      347.92    128.86 o 
   2   2   1    83956.41      255.14    108.24 o 
   3   2   1    28785.36    21221.39   5575.73 o 
   4   2   1     1083.12     1051.47     71.91 o 
   5   2   1     2914.16     3201.64    126.16 o 
   6   2   1     7879.56     8254.64    355.68 o 
   7   2   1       10.37       94.11     59.38 o 
   8   2   1      963.77      948.62     61.41 o 
   9   2   1       13.05       43.27     59.01 o 
  10   2   1       29.76       89.09     65.95 o 
  11   2   1        1.30       47.30     55.65 o 
  12   2   1        1.46      -28.97     68.65 o 
 -12   3   1      167.23      463.89    140.46 o 
 -11   3   1      216.71      234.52    128.86 o 
 -10   3   1       32.60      100.45     72.29 o 
  -9   3   1       24.09       14.46     67.64 o 
  -8   3   1      258.57      369.70     65.37 o 
  -7   3   1     1578.61     1819.20     72.96 o 
  -6   3   1     4115.95     4228.60    114.03 o 
  -5   3   1     4080.33     5188.62    278.08 o 
  -4   3   1     5926.01     5453.02    981.67 o 
  -3   3   1     4562.47     3909.43    498.04 o 
  -2   3   1     4152.78     4424.70    257.72 o 
  -1   3   1     5146.81     5863.70    136.82 o 
   0   3   1    28002.84    27665.33   3184.11 o 
   1   3   1      102.18      142.39    100.23 o 
   2   3   1     8425.34     9255.21    286.54 o 
   3   3   1     1592.07     1668.14     99.22 o 
   4   3   1     2489.62     2467.70     81.71 o 
   5   3   1       53.23       20.89     48.23 o 
   6   3   1     6566.22     6816.77    307.95 o 
   7   3   1      140.33      151.48     59.14 o 
   8   3   1      132.40      168.66     61.39 o 
   9   3   1       38.98       58.39     63.47 o 
  10   3   1     1768.80     1998.85     87.72 o 
  11   3   1       97.23      185.29     76.09 o 
  12   3   1        5.51      -15.11     75.88 o 
 -12   4   1       42.68        5.15    114.68 o 
 -11   4   1        4.93       19.33    105.66 o 
 -10   4   1     1323.65     1371.06    103.09 o 
  -9   4   1       57.92      167.52     95.36 o 
  -8   4   1     2924.21     2862.97    107.76 o 
  -7   4   1      112.54      180.79     80.41 o 
  -6   4   1     6751.43     7334.68    418.22 o 
  -5   4   1      900.81     1197.10    100.51 o 
  -4   4   1     1480.53     1252.46    673.93 o 
  -3   4   1    15654.46    18826.16    222.28 o 
  -2   4   1      262.99      251.59     64.99 o 
  -1   4   1      896.44      917.67     75.62 o 
   0   4   1    51119.90    54540.15   1355.14 o 
   1   4   1       53.95      122.72     82.68 o 
   2   4   1      266.00      434.81     69.64 o 
   3   4   1     1742.85     1872.78     63.20 o 
   4   4   1    23397.54    24909.66    870.44 o 
   5   4   1       27.23       11.60     70.44 o 
   6   4   1     7938.93     8019.21    324.91 o 
   7   4   1     1263.86     1132.14    104.66 o 
   8   4   1     1772.53     1759.54     80.94 o 
   9   4   1      108.08      113.34     69.98 o 
  10   4   1       73.05      143.10     77.16 o 
  11   4   1      210.33      274.47    108.24 o 
  12   4   1       67.52       65.72    113.40 o 
 -12   5   1       77.77      188.13    114.68 o 
 -11   5   1      106.90      177.83    104.38 o 
 -10   5   1       11.62       12.89    103.09 o 
  -9   5   1      202.13      461.32     99.22 o 
  -8   5   1      317.00      376.27     96.64 o 
  -7   5   1      229.63      418.79     99.22 o 
  -6   5   1     4018.21     3580.99     85.05 o 
  -5   5   1      481.78      546.36     97.93 o 
  -4   5   1      348.36      125.84    191.36 o 
  -3   5   1     6832.73     7472.55     90.21 o 
  -2   5   1    50724.15    53697.21   1349.93 o 
  -1   5   1     1161.78     1385.20     66.63 o 
   0   5   1     7028.44     7379.05     83.91 o 
   1   5   1     8241.22     9439.55    126.51 o 
   2   5   1     3299.85     3052.95    144.32 o 
   3   5   1      568.94      752.77     65.35 o 
   4   5   1      724.93      879.73     61.31 o 
   5   5   1     4153.61     4120.91    148.83 o 
   6   5   1      380.28      518.04     71.92 o 
   7   5   1      962.86     1212.04     80.22 o 
   8   5   1     1255.91     1380.58     80.67 o 
   9   5   1       31.46       97.93     99.22 o 
  10   5   1      451.47      449.72    103.09 o 
  11   5   1      145.74      340.19    106.95 o 
  12   5   1       98.07      323.44    114.68 o 
 -12   6   1      297.24      283.49    115.97 o 
 -11   6   1      318.08      484.51    106.95 o 
 -10   6   1       16.24       -7.73    103.09 o 
  -9   6   1       44.42       70.87     96.64 o 
  -8   6   1     4029.58     4843.81    112.11 o 
  -7   6   1     7241.40     6968.70    115.97 o 
  -6   6   1      572.49      677.80    101.80 o 
  -5   6   1     3210.40     3066.85     82.47 o 
  -4   6   1     4696.32     4099.24    225.50 o 
  -3   6   1      300.93      196.82     60.35 o 
  -2   6   1     6629.95     6995.22    174.24 o 
  -1   6   1      483.82      512.83     55.21 o 
   0   6   1      725.32      707.90     52.55 o 
   1   6   1     2091.47     2344.91    198.92 o 
   2   6   1     6231.35     6317.54    269.96 o 
   3   6   1        5.02       28.23     61.39 o 
   4   6   1     1903.32     2218.21     76.38 o 
   5   6   1    14170.90    14715.17    582.44 o 
   6   6   1     4929.99     5562.52    778.31 o 
   7   6   1     1314.69     1289.88    100.51 o 
   8   6   1       20.28      -96.64     96.64 o 
   9   6   1     4140.22     4332.24    112.11 o 
  10   6   1      403.77      356.94     73.45 o 
  11   6   1       64.12      243.54    106.95 o 
  12   6   1        0.47       19.33    118.55 o 
 -12   7   1       17.40      195.87    115.97 o 
 -11   7   1      704.15      601.77     76.03 o 
 -10   7   1        0.49      -32.21     97.93 o 
  -9   7   1        0.57      119.84     97.93 o 
  -8   7   1     1014.73     1154.58     99.22 o 
  -7   7   1       28.13        6.44     68.30 o 
  -6   7   1      570.15      646.87    101.80 o 
  -5   7   1     9080.15     9088.43    121.13 o 
  -4   7   1     5981.25     5663.57    137.24 o 
  -3   7   1     5639.46     6120.33    101.86 o 
  -2   7   1       59.43       79.59     57.28 o 
  -1   7   1    15411.41    13674.57   2179.07 o 
   0   7   1     1604.04     1276.80     58.27 o 
   1   7   1     6037.74     5936.31     59.79 o 
   2   7   1      709.15      799.60     71.98 o 
   3   7   1     8700.39     8598.70    313.43 o 
   4   7   1      426.66      421.81     65.64 o 
   5   7   1      118.12      233.34     64.33 o 
   6   7   1      891.80      980.62    100.51 o 
   7   7   1      450.76      502.55     99.22 o 
   8   7   1       96.60      146.90     94.07 o 
   9   7   1      788.74     1087.57     97.93 o 
  10   7   1       66.87      121.13     97.93 o 
  11   7   1      102.77       -7.73    108.24 o 
  12   7   1        0.73      -38.66    115.97 o 
 -11   8   1      185.20       37.37    109.53 o 
 -10   8   1        4.24      -74.74    103.09 o 
  -9   8   1      457.99      492.24    101.80 o 
  -8   8   1      283.96      313.13     95.36 o 
  -7   8   1     4131.07     4397.96    109.53 o 
  -6   8   1      880.48     1124.94     76.03 o 
  -5   8   1     4581.84     4776.81    108.24 o 
  -4   8   1     9004.90     7380.64    507.92 o 
  -3   8   1     8117.44     7041.31    913.80 o 
  -2   8   1     7601.89     8779.87    251.34 o 
  -1   8   1     5811.40     6627.71     58.67 o 
   0   8   1     6440.79     6140.41   1013.76 o 
   1   8   1      292.23      327.89     48.00 o 
   2   8   1     9383.22     9876.01     90.71 o 
   3   8   1     6090.73     6096.24    143.98 o 
   4   8   1     1815.63     1933.81     99.23 o 
   5   8   1     5935.25     5813.83    226.79 o 
   6   8   1     2290.93     2325.91    104.38 o 
   7   8   1     5412.28     5153.08    109.53 o 
   8   8   1      205.82      381.42     95.36 o 
   9   8   1     1211.18     1269.26    101.80 o 
  10   8   1      202.92      351.79    100.51 o 
  11   8   1      107.59      240.97    108.24 o 
 -11   9   1        3.60      -37.37    108.24 o 
 -10   9   1        0.10      -47.68    103.09 o 
  -9   9   1      743.11      818.26    100.51 o 
  -8   9   1     1053.85     1255.09     97.93 o 
  -7   9   1      728.69      730.63     97.93 o 
  -6   9   1      140.63      262.87     95.36 o 
  -5   9   1      112.98      212.62     94.07 o 
  -4   9   1      656.96      797.55    270.60 o 
  -3   9   1    20760.74    20816.22    451.86 o 
  -2   9   1      989.29     1125.32     53.85 o 
  -1   9   1     7098.40     7351.15     63.69 o 
   0   9   1    18180.79    20699.01    124.06 o 
   1   9   1    23044.16    19257.69   3309.07 o 
   2   9   1     1449.55     1690.85     63.79 o 
   3   9   1      765.01      987.92     61.22 o 
   4   9   1     3131.73     3379.26    107.08 o 
   5   9   1     2847.60     2578.16    150.57 o 
   6   9   1      502.42      280.91     97.93 o 
   7   9   1      480.05      478.07     97.93 o 
   8   9   1      331.76      448.43     96.64 o 
   9   9   1        8.23       78.60     70.87 o 
  10   9   1      922.63     1023.14    106.95 o 
  11   9   1      770.45      577.29    112.11 o 
 -11  10   1       13.85      -51.54     77.32 o 
 -10  10   1     1090.32     1142.98     78.60 o 
  -9  10   1      633.24      573.42    101.80 o 
  -8  10   1       11.31      -37.37     65.72 o 
  -7  10   1      449.81      493.53     67.01 o 
  -6  10   1     8906.38     8962.15    119.84 o 
  -5  10   1     4427.64     4513.93    108.24 o 
  -4  10   1      827.40      812.82     71.61 o 
  -3  10   1      311.60      478.73     59.21 o 
  -2  10   1     1584.15     1377.17     73.88 o 
  -1  10   1     1976.71     1941.45    276.14 o 
   0  10   1     7666.52     8424.37    126.41 o 
   1  10   1     1764.90     1719.24     48.95 o 
   2  10   1      686.44      728.79     50.02 o 
   3  10   1     1856.99     1971.62     59.99 o 
   4  10   1    14326.23    14550.62    457.75 o 
   5  10   1     5202.30     4911.84    275.41 o 
   6  10   1     1233.70     1020.56     69.58 o 
   7  10   1     1515.42     1889.07     73.45 o 
   8  10   1     2445.71     2703.46    101.80 o 
   9  10   1      343.16      387.87     99.22 o 
  10  10   1        1.03      211.33    104.38 o 
  11  10   1       23.79       90.20     78.60 o 
 -11  11   1       80.61      235.81    112.11 o 
 -10  11   1      166.15      266.74    109.53 o 
  -9  11   1       20.53      126.28    101.80 o 
  -8  11   1       14.27       79.89     95.36 o 
  -7  11   1      990.14     1135.25     69.58 o 
  -6  11   1       29.95      -90.20     90.20 o 
  -5  11   1     3732.31     3676.83    443.28 o 
  -4  11   1      599.54      647.24    178.68 o 
  -3  11   1     1177.23     1056.19    270.73 o 
  -2  11   1    21298.77    23668.95    460.17 o 
  -1  11   1    16681.36    13088.12   1521.23 o 
   0  11   1     7520.08     7552.60   1260.79 o 
   1  11   1      127.01      162.81     41.95 o 
   2  11   1     6488.46     6761.05     63.70 o 
   3  11   1    11264.81    11342.79    559.89 o 
   4  11   1      690.20      805.77     57.70 o 
   5  11   1     1017.76      961.72     57.59 o 
   6  11   1      433.48      545.07     95.36 o 
   7  11   1     1293.31     1251.22     69.58 o 
   8  11   1      301.17      197.15     69.58 o 
   9  11   1      649.60      770.58    103.09 o 
  10  11   1      277.50      332.46    109.53 o 
  11  11   1        0.53      179.11    115.97 o 
 -11  12   1      116.12       19.33    114.68 o 
 -10  12   1       41.18      -20.62     77.32 o 
  -9  12   1      220.91       56.70    101.80 o 
  -8  12   1     3000.56     3007.57    108.24 o 
  -7  12   1       33.24      210.04     94.07 o 
  -6  12   1      588.02      508.99     92.78 o 
  -5  12   1     1186.19     1254.39    114.68 o 
  -4  12   1     9088.09     8718.79    241.20 o 
  -3  12   1       13.66       52.67     43.18 o 
  -2  12   1      418.90      431.71     55.05 o 
  -1  12   1       16.21       52.66     38.75 o 
   0  12   1     3003.04     2772.07    354.60 o 
   1  12   1     1811.53     2176.18     53.47 o 
   2  12   1    18702.28    19173.98    126.29 o 
   3  12   1     1062.09     1123.23     58.36 o 
   4  12   1     1321.06     1361.39    124.37 o 
   5  12   1     1070.02      980.55     91.49 o 
   6  12   1     7678.79     8092.35    114.68 o 
   7  12   1      255.14      311.84     95.36 o 
   8  12   1      355.61      311.84     72.16 o 
   9  12   1      106.73     -100.51    100.51 o 
  10  12   1      910.78      876.24     78.60 o 
  11  12   1      219.55      246.12     81.18 o 
 -10  13   1      368.50      197.15    113.40 o 
  -9  13   1      576.56      552.81    103.09 o 
  -8  13   1       44.12     -100.51    100.51 o 
  -7  13   1      201.49      628.83     94.07 o 
  -6  13   1       39.14      -67.01     92.78 o 
  -5  13   1     4342.52     4304.28    421.37 o 
  -4  13   1     1618.52     1323.42    372.36 o 
  -3  13   1      260.24      202.12     50.57 o 
  -2  13   1     2077.56     2155.09     51.56 o 
  -1  13   1     5551.12     4638.68    625.43 o 
   0  13   1    13507.82    13725.85    413.12 o 
   1  13   1      577.92      399.91     73.30 o 
   2  13   1     1804.90     1877.99     59.75 o 
   3  13   1      302.37      452.66     86.34 o 
   4  13   1      817.07      751.88     60.33 o 
   5  13   1      860.63      869.93     73.45 o 
   6  13   1      267.30      289.15     60.58 o 
   7  13   1      641.23      600.48     91.49 o 
   8  13   1      119.38      101.80    100.51 o 
   9  13   1      491.93      426.52    103.09 o 
  10  13   1      145.07      128.86     78.60 o 
 -10  14   1      547.66      837.58    114.68 o 
  -9  14   1      319.22      342.77     73.45 o 
  -8  14   1       40.58      332.46     72.16 o 
  -7  14   1      209.99      -60.56     97.93 o 
  -6  14   1     4024.59     4338.69    105.66 o 
  -5  14   1       44.55       68.53     55.31 o 
  -4  14   1      193.77      216.00     54.58 o 
  -3  14   1      355.69      206.98     59.64 o 
  -2  14   1     8210.51     6827.11    799.67 o 
  -1  14   1      469.64      396.86     58.02 o 
   0  14   1     7345.37     5883.64   1234.35 o 
   1  14   1     1659.66     1760.97     53.44 o 
   2  14   1     1943.13     1982.54     86.70 o 
   3  14   1     1307.85     1527.25    113.40 o 
   4  14   1     6888.47     6302.18     64.42 o 
   5  14   1      281.58      236.57     71.20 o 
   6  14   1        5.63     -114.04    114.04 o 
   7  14   1     1319.22     1494.77     99.22 o 
   8  14   1     3139.64     3619.65    110.82 o 
   9  14   1        3.76      -15.46    104.38 o 
  10  14   1        0.14      283.49    112.11 o 
 -10  15   1      127.34      -36.08     82.47 o 
  -9  15   1      162.52      -97.93    109.53 o 
  -8  15   1        0.40       60.56     74.74 o 
  -7  15   1     1786.22     1773.10    104.38 o 
  -6  15   1        1.79       14.17     92.78 o 
  -5  15   1        1.19     -118.62    124.35 o 
  -4  15   1      522.10      702.65     92.78 o 
  -3  15   1    10277.65     8257.57   1911.57 o 
  -2  15   1      127.14       56.23     47.65 o 
  -1  15   1       25.04      146.77     53.56 o 
   0  15   1      515.82      384.67     51.15 o 
   1  15   1     8828.34     8993.53    251.68 o 
   2  15   1     1556.97     1626.43     58.37 o 
   3  15   1      981.44      765.40    102.44 o 
   4  15   1       21.36      -14.80     65.53 o 
   5  15   1     1399.64     1311.54    169.45 o 
   6  15   1      892.85      964.93    172.03 o 
   7  15   1     1015.49     1123.65     72.16 o 
   8  15   1      113.68      345.34    101.80 o 
   9  15   1       25.47      112.11    106.95 o 
  10  15   1      128.69      234.52    114.68 o 
  -9  16   1      361.92      280.91    113.40 o 
  -8  16   1      760.97      734.50     76.03 o 
  -7  16   1       10.37      -16.75    100.51 o 
  -6  16   1     1245.31     1055.17     71.33 o 
  -5  16   1      674.86      560.69     74.62 o 
  -4  16   1     1160.10     1122.73    126.28 o 
  -3  16   1       22.20       -8.38     67.43 o 
  -2  16   1       78.69       65.41     41.66 o 
  -1  16   1        0.46       -1.05     45.20 o 
   0  16   1     1434.13     1393.78    392.52 o 
   1  16   1     1554.65     1355.12    283.49 o 
   2  16   1       37.16      -26.48     53.29 o 
   3  16   1      957.15      917.82     60.83 o 
   4  16   1     1610.43     1250.86    193.93 o 
   5  16   1     1136.64      948.09     94.71 o 
   6  16   1      779.51      675.92     62.35 o 
   7  16   1      497.35      341.48     70.87 o 
   8  16   1      170.86     -106.95    106.95 o 
   9  16   1       83.92      251.28    110.82 o 
  -9  17   1      218.21      374.98    114.68 o 
  -8  17   1       50.22      163.65     77.32 o 
  -7  17   1      250.99      451.01     72.16 o 
  -6  17   1      130.43       40.03     89.56 o 
  -5  17   1     3566.21     3419.83    315.06 o 
  -4  17   1      333.33      277.17     59.49 o 
  -3  17   1      245.34      165.10     66.93 o 
  -2  17   1       97.64       81.62     53.39 o 
  -1  17   1    13076.25    12452.95    232.04 o 
   0  17   1       44.18       68.66     53.07 o 
   1  17   1     1734.28     1546.39     89.88 o 
   2  17   1       35.59      116.83     65.10 o 
   3  17   1     4826.74     3573.47    796.99 o 
   4  17   1      272.29      350.06     66.97 o 
   5  17   1     1986.85     1900.50     67.01 o 
   6  17   1       48.64     -129.50    129.50 o 
   7  17   1      135.17      182.98    103.09 o 
   8  17   1      363.62      426.52    105.66 o 
   9  17   1      476.94      508.99    114.68 o 
  -8  18   1      817.14      484.51     82.47 o 
  -7  18   1        3.27       36.08     76.03 o 
  -6  18   1       55.09      174.66     96.00 o 
  -5  18   1      364.73      334.47     60.49 o 
  -4  18   1     1153.38     1209.28     71.83 o 
  -3  18   1        0.16      134.70     64.43 o 
  -2  18   1     1987.54     1838.18     74.26 o 
  -1  18   1       83.36      189.63     67.41 o 
   0  18   1      119.06      194.45     66.50 o 
   1  18   1       95.02       56.05    123.06 o 
   2  18   1     4738.45     4344.00     68.98 o 
   3  18   1      855.91      723.79    101.15 o 
   4  18   1       22.11       59.57     66.97 o 
   5  18   1        9.20       44.09    143.03 o 
   6  18   1     1346.68     1361.45    203.60 o 
   7  18   1      972.32      903.30    105.66 o 
   8  18   1      142.97      222.93     78.60 o 
  -8  19   1       74.47      372.40    113.40 o 
  -7  19   1      616.36      536.05    110.82 o 
  -6  19   1       95.44       20.03     88.39 o 
  -5  19   1      372.00      543.40    175.25 o 
  -4  19   1     1449.40     1642.04     82.88 o 
  -3  19   1     2606.91     2373.89    112.11 o 
  -2  19   1        4.72      100.85     77.96 o 
  -1  19   1      792.50      727.19     50.56 o 
   0  19   1      787.23      720.23     59.28 o 
   1  19   1     1189.99      970.78     58.62 o 
   2  19   1      295.60      236.65     69.70 o 
   3  19   1      974.38      896.02     77.96 o 
   4  19   1        0.91       57.51     56.47 o 
   5  19   1      670.05      710.12    121.77 o 
   6  19   1       25.64       15.46     80.50 o 
   7  19   1      312.75      181.69     78.60 o 
   8  19   1       64.24        7.73    113.40 o 
  -7  20   1        0.48       -1.29    112.11 o 
  -6  20   1     1217.63     1237.14    150.12 o 
  -5  20   1      131.23      131.09    125.64 o 
  -4  20   1      943.46      808.50     61.26 o 
  -3  20   1      359.36      280.70     71.05 o 
  -2  20   1      710.98      588.18     99.22 o 
  -1  20   1       64.85      116.85     69.18 o 
   0  20   1     5122.54     4636.74     81.09 o 
   1  20   1        4.60      -82.47     82.47 o 
   2  20   1      287.65      308.23     71.52 o 
   3  20   1      109.84      180.56     57.92 o 
   4  20   1     3623.42     3141.35     80.04 o 
   5  20   1       39.52      113.40     74.72 o 
   6  20   1      374.53      495.58    213.91 o 
   7  20   1       79.94       20.62    112.11 o 
  -6  21   1        0.20      116.47     69.13 o 
  -5  21   1      322.06      296.89     61.96 o 
  -4  21   1      457.07      513.48     73.35 o 
  -3  21   1     1364.77     1294.40     77.45 o 
  -2  21   1       85.84       37.11     86.98 o 
  -1  21   1      400.42      253.00     70.58 o 
   0  21   1        6.69       -0.29    157.21 o 
   1  21   1     1263.00     1232.86    126.93 o 
   2  21   1      324.60      263.24     74.22 o 
   3  21   1      421.37      337.57     60.55 o 
   4  21   1       23.79       13.30     59.59 o 
   5  21   1      474.07      309.91     76.52 o 
   6  21   1       45.00      -38.52     69.60 o 
  -6  22   1      191.60      337.87     94.07 o 
  -5  22   1       58.73      166.88     86.69 o 
  -4  22   1      309.72      523.25    130.79 o 
  -3  22   1        0.90       26.48     74.26 o 
  -2  22   1     1975.33     1468.70    150.12 o 
  -1  22   1       19.56       62.84     73.35 o 
   0  22   1      183.53      189.35     88.91 o 
   1  22   1      189.96      260.26     60.07 o 
   2  22   1     1768.76     1787.58    109.53 o 
   3  22   1      282.55      202.66    119.19 o 
   4  22   1      443.45      215.35    239.68 o 
   5  22   1      178.06      182.43     80.54 o 
   6  22   1      203.33      150.59     95.35 o 
  -5  23   1     1057.00     1028.56    165.58 o 
  -4  23   1        4.90      -86.67     86.67 o 
  -3  23   1      205.40      280.42    139.17 o 
  -2  23   1        8.57       29.81    103.09 o 
  -1  23   1     2289.56     2446.63    253.21 o 
   0  23   1        2.62       97.16     94.71 o 
   1  23   1      337.08      433.09    179.76 o 
   2  23   1      195.08      169.06     74.74 o 
   3  23   1     1232.64     1144.20     85.05 o 
   4  23   1       19.99      139.44    137.23 o 
   5  23   1      685.46      788.16     86.34 o 
  -3  24   1        3.24       -4.03     80.17 o 
  -2  24   1       77.70      -21.54     68.30 o 
  -1  24   1       24.97       39.69     64.81 o 
   0  24   1      728.40      606.99    146.26 o 
   1  24   1       88.48      -68.07     76.99 o 
   2  24   1      581.01      673.11     65.31 o 
   3  24   1      290.70      418.11     80.60 o 
  -1  25   1      111.99      412.82    155.28 o 
   0  25   1      109.77      252.97     81.08 o 
   1  25   1      993.31      489.02    162.36 o 
 -12   0   2      159.31      167.63     97.95 o 
 -10   0   2      457.08      461.32    101.80 o 
  -8   0   2      377.82      458.74     96.64 o 
  -6   0   2    20813.16    22358.34    189.42 o 
  -4   0   2     3249.21     2672.63   1555.97 o 
   6   0   2     9840.41    13552.11    148.19 o 
   8   0   2    10156.48    11259.71    137.88 o 
  10   0   2       27.59       25.54     74.92 o 
  12   0   2      778.22      777.64    100.66 o 
 -12   1   2       14.03       23.04     65.12 o 
 -11   1   2      477.30      437.79     69.91 o 
 -10   1   2      222.92      216.31     64.28 o 
  -9   1   2     3753.51     3652.54    152.70 o 
  -8   1   2      166.19      237.81     85.19 o 
  -7   1   2     2972.01     2903.79    189.42 o 
  -6   1   2     6572.66     7132.40    126.28 o 
  -5   1   2     6899.88     7120.38    269.96 o 
  -4   1   2     7140.60     8251.54    115.55 o 
  -3   1   2     9395.92    10856.96    238.44 o 
  -2   1   2      324.61      282.78     77.48 o 
  -1   1   2    13111.76    14201.83    269.50 o 
   0   1   2      676.03      829.15     80.18 o 
   1   1   2    24999.16    26110.72    295.09 o 
   5   1   2    25864.09    13056.00    130.15 o 
   6   1   2     6225.17     7437.15    369.83 o 
   7   1   2     1020.37     1031.02     58.82 o 
   8   1   2      563.05      629.66     55.77 o 
   9   1   2     2090.94     2056.44    102.39 o 
  10   1   2      404.93      364.32     58.98 o 
  11   1   2      419.28      534.66     57.97 o 
  12   1   2       22.18       75.61     69.42 o 
 -12   2   2      315.49      384.00    112.11 o 
 -11   2   2      241.03      132.12    126.49 o 
 -10   2   2     2167.12     2350.74    126.57 o 
  -9   2   2        6.38       81.19     69.94 o 
  -8   2   2     6021.23     6273.88    173.96 o 
  -7   2   2      979.09     1075.04     80.18 o 
  -6   2   2     4145.65     4784.01    264.16 o 
  -5   2   2     6246.38     6696.55    130.15 o 
  -4   2   2    24454.20    27143.44    611.53 o 
  -3   2   2     1747.48     1761.50     64.88 o 
  -2   2   2       17.97       38.43     64.75 o 
  -1   2   2    43404.93    45247.56    847.69 o 
   0   2   2    59925.86    64181.44   2286.61 o 
   1   2   2    18548.32    19527.31    259.01 o 
   2   2   2    26273.40    26114.58    271.89 o 
   4   2   2    16442.75      184.27     68.30 o 
   5   2   2      211.45      334.24     65.11 o 
   6   2   2     4615.28     4423.09    213.37 o 
   7   2   2     1450.25     1552.50     70.10 o 
   8   2   2      168.32      152.01     61.36 o 
   9   2   2      357.27      328.29     59.36 o 
  10   2   2     1480.87     1486.56     69.39 o 
  11   2   2      198.89      206.32     69.75 o 
  12   2   2        8.73      -11.49     63.94 o 
 -12   3   2        1.54      163.65    113.40 o 
 -11   3   2      997.91     1055.36    130.15 o 
 -10   3   2       27.95      121.07     79.02 o 
  -9   3   2       21.84       61.79     69.77 o 
  -8   3   2       40.73       23.55     67.47 o 
  -7   3   2     8992.40     9582.80    270.12 o 
  -6   3   2      133.68      164.46     67.25 o 
  -5   3   2     2232.10     2104.05    688.29 o 
  -4   3   2     7393.73     8507.47     92.03 o 
  -3   3   2     8610.70     8393.08    164.30 o 
  -2   3   2     2703.77     2764.70     73.41 o 
   0   3   2     2156.52     2273.69    104.33 o 
   1   3   2    23502.19    25316.95    274.47 o 
   2   3   2     3217.02     2972.78    136.59 o 
   3   3   2   102148.47    22693.38    185.56 o 
   4   3   2     1541.49     1651.67     74.16 o 
   5   3   2        5.46       56.03     63.76 o 
   6   3   2     1814.19     1770.53    313.44 o 
   7   3   2    25867.76    26727.07   1162.86 o 
   8   3   2      273.54      311.69     50.29 o 
   9   3   2     1259.30     1432.72     90.16 o 
  10   3   2      381.87      402.42     66.16 o 
  11   3   2      377.85      281.52     73.00 o 
  12   3   2       46.12       56.49     93.63 o 
 -12   4   2      423.66      569.56    140.46 o 
 -11   4   2      341.98      586.31    106.95 o 
 -10   4   2      322.02      487.09     99.22 o 
  -9   4   2      125.83       48.97    100.51 o 
  -8   4   2     5141.25     5568.00    117.26 o 
  -7   4   2        7.19       76.03     68.30 o 
  -6   4   2     3634.57     3573.26     83.76 o 
  -5   4   2    11298.53    10106.14   5628.56 o 
  -4   4   2    16550.27    17041.42   1226.74 o 
  -3   4   2    29995.40    31892.15   2461.85 o 
  -2   4   2     6289.90     6356.08    114.07 o 
  -1   4   2    31689.69    33146.87    301.19 o 
   0   4   2    43990.00    49403.11    608.22 o 
   1   4   2    42328.41    44161.89  23460.73 o 
   2   4   2     5062.48     4475.51    200.38 o 
   3   4   2     3534.82     4037.54    136.59 o 
   4   4   2     3376.09     3100.23     83.22 o 
   5   4   2      151.39      416.90    117.26 o 
   6   4   2     6716.18     7218.63    175.25 o 
   7   4   2      833.65      935.64     66.35 o 
   8   4   2      501.06      490.91     64.47 o 
   9   4   2      746.32      770.54     68.04 o 
  10   4   2     1710.81     1697.03     78.88 o 
  11   4   2      577.43      668.26     97.77 o 
  12   4   2      149.47      165.35     81.55 o 
 -12   5   2        9.02       79.89    113.40 o 
 -11   5   2       70.23       -9.02    104.38 o 
 -10   5   2      350.60      579.87     97.93 o 
  -9   5   2     4546.21     5096.38    114.68 o 
  -8   5   2     1823.23     1967.68    101.80 o 
  -7   5   2      868.98      788.62    101.80 o 
  -6   5   2     1820.51     1667.44    106.95 o 
  -5   5   2    13617.63    14760.38    264.16 o 
  -4   5   2      211.37      168.70     54.32 o 
  -3   5   2    14786.84    16142.25    673.93 o 
  -2   5   2     6369.93     7304.03    216.93 o 
  -1   5   2     4113.96     4523.15     82.07 o 
   0   5   2     1732.59     1901.34     71.24 o 
   1   5   2    87553.10    94682.34    986.62 o 
   2   5   2     1404.22     1355.83     64.94 o 
   3   5   2       28.76       47.92     61.15 o 
   4   5   2      986.12      883.73     61.00 o 
   5   5   2    28096.65    30106.33   1833.67 o 
   6   5   2     2966.64     3061.20    158.50 o 
   7   5   2       43.68       84.94     69.37 o 
   8   5   2      122.23       90.87     63.36 o 
   9   5   2     2052.64     1953.08     78.89 o 
  10   5   2       28.20      149.48     99.22 o 
  11   5   2      223.38      337.61    109.53 o 
  12   5   2      184.79      407.19    114.68 o 
 -12   6   2       76.82       46.39    114.68 o 
 -11   6   2        5.80      171.38    106.95 o 
 -10   6   2      737.21      599.19    103.09 o 
  -9   6   2       56.81       29.64     95.36 o 
  -8   6   2      172.57      157.21     67.01 o 
  -7   6   2       47.76      282.20    100.51 o 
  -6   6   2    22768.38    21080.06    136.59 o 
  -5   6   2     4565.50     3981.95   1858.15 o 
  -4   6   2        2.48       89.83     55.67 o 
  -3   6   2    22932.44    27245.91    424.01 o 
  -2   6   2    72876.42    78748.29   1373.64 o 
  -1   6   2      573.82      865.88     62.70 o 
   0   6   2     6942.85     7149.00     73.53 o 
   1   6   2     4674.57     4897.61     74.15 o 
   2   6   2    42783.15    46491.66    655.89 o 
   3   6   2      558.76      738.83     64.28 o 
   4   6   2    35238.14    36832.82   1402.66 o 
   5   6   2      196.49      204.37     73.69 o 
   6   6   2      992.63     1156.23     64.66 o 
   7   6   2      138.53      178.61     59.05 o 
   8   6   2     8517.01     9176.58    415.37 o 
   9   6   2      522.89      530.90     72.16 o 
  10   6   2       74.51       59.28    100.51 o 
  11   6   2      240.86      316.99    104.38 o 
  12   6   2      612.08      673.93    115.97 o 
 -12   7   2       27.65       21.91    114.68 o 
 -11   7   2      867.81      998.66    106.95 o 
 -10   7   2     1647.53     1752.48    106.95 o 
  -9   7   2      833.04      663.62     99.22 o 
  -8   7   2      282.92      298.95     69.58 o 
  -7   7   2     2817.06     2908.35     79.89 o 
  -6   7   2     8338.56     8601.34    123.70 o 
  -5   7   2     4866.76     3851.41   1310.50 o 
  -4   7   2      220.48      259.24     56.21 o 
  -3   7   2    13017.17    14636.71    403.25 o 
  -2   7   2      147.83      166.82     45.25 o 
  -1   7   2    11825.30    11969.40     89.22 o 
   0   7   2    12264.72    13005.61    282.50 o 
   1   7   2     6442.50     6761.44    127.82 o 
   2   7   2    12499.39    13921.49    266.74 o 
   3   7   2    11308.40    10779.54    228.29 o 
   4   7   2    13925.69    14107.67    597.69 o 
   5   7   2     3967.15     3589.53     73.88 o 
   6   7   2     6410.93     6930.15    403.97 o 
   7   7   2     5257.17     5649.18    110.82 o 
   8   7   2      282.73      362.09     94.07 o 
   9   7   2      150.86      166.23     94.07 o 
  10   7   2        0.11       21.91    101.80 o 
  11   7   2      484.18      601.77    108.24 o 
  12   7   2      121.61      300.24    118.55 o 
 -11   8   2       38.37      243.54    106.95 o 
 -10   8   2      474.18      373.69    105.66 o 
  -9   8   2      217.03      239.68     97.93 o 
  -8   8   2     5094.91     5119.57    110.82 o 
  -7   8   2      135.92        3.87     95.36 o 
  -6   8   2        9.90      136.59    101.80 o 
  -5   8   2      648.36      482.99    202.31 o 
  -4   8   2    40090.20    41395.59    248.05 o 
  -3   8   2      840.95      996.47     92.73 o 
  -2   8   2     2490.92     3078.35    149.11 o 
  -1   8   2      286.86      493.05     49.96 o 
   0   8   2    54573.32    56579.59    232.92 o 
   1   8   2       25.89       55.89     41.88 o 
   2   8   2     2825.49     2998.59     85.05 o 
   3   8   2        1.95      -12.93     46.59 o 
   4   8   2     4383.63     5238.16    266.36 o 
   5   8   2       80.08      197.78     52.20 o 
   6   8   2    11346.46    11551.31    542.50 o 
   7   8   2      305.19      373.69     94.07 o 
   8   8   2      197.36      323.44     92.78 o 
   9   8   2      264.81      336.32    100.51 o 
  10   8   2     2507.82     2653.21    110.82 o 
  11   8   2      186.80       56.70    108.24 o 
 -11   9   2      294.70      203.60    108.24 o 
 -10   9   2      426.06      368.54    101.80 o 
  -9   9   2       59.63       97.93     96.64 o 
  -8   9   2     2241.80     2501.16    104.38 o 
  -7   9   2     6921.99     6780.57    113.40 o 
  -6   9   2       42.64      144.32    104.38 o 
  -5   9   2     3930.42     4322.16   2361.99 o 
  -4   9   2     2416.41     2645.91    177.78 o 
  -3   9   2    14888.96    13412.80   1785.02 o 
  -2   9   2     8709.53     9787.47     83.97 o 
  -1   9   2    39669.74    36422.85   5960.38 o 
   0   9   2    10080.83    10945.62    193.85 o 
   1   9   2     6228.44     5838.16    211.59 o 
   2   9   2    10709.99    10793.72    270.73 o 
   3   9   2    35267.08    37549.64   1776.32 o 
   4   9   2     6821.31     6711.53    195.16 o 
   5   9   2     1070.09     1100.80     74.19 o 
   6   9   2     4302.92     4365.88    309.26 o 
   7   9   2     2716.05     2797.53     97.93 o 
   8   9   2      197.61      135.30     94.07 o 
   9   9   2      675.34      581.15     97.93 o 
  10   9   2        1.67       47.68    101.80 o 
  11   9   2       37.38      -77.32     77.32 o 
 -11  10   2       71.18       -3.87    113.40 o 
 -10  10   2      850.79      764.13    108.24 o 
  -9  10   2      833.77     1061.80    103.09 o 
  -8  10   2       45.20      -20.62     68.30 o 
  -7  10   2      310.11      389.15     96.64 o 
  -6  10   2     6692.94     5857.93     90.20 o 
  -5  10   2     5952.01     5986.61     78.81 o 
  -4  10   2       78.59       42.21     51.30 o 
  -3  10   2     1187.31     1335.09     52.04 o 
  -2  10   2    19441.65    20092.81    151.82 o 
  -1  10   2    14055.17    15412.50    210.71 o 
   0  10   2      461.17      536.01     47.12 o 
   1  10   2      850.95     1075.28     55.05 o 
   2  10   2    10460.22    11181.17    359.29 o 
   3  10   2      523.86      715.48     81.18 o 
   4  10   2     5901.84     5917.90    179.95 o 
   5  10   2     1736.43     1855.16    187.30 o 
   6  10   2      184.55      151.88     60.56 o 
   7  10   2     1771.07     1548.89     70.87 o 
   8  10   2     3133.24     3129.99    104.38 o 
   9  10   2      235.79      275.76    100.51 o 
  10  10   2        4.20      105.66    104.38 o 
  11  10   2      272.54      414.93    112.11 o 
 -11  11   2        0.82       79.89    112.11 o 
 -10  11   2       25.13       81.18     73.45 o 
  -9  11   2     2994.69     3355.49    112.11 o 
  -8  11   2      529.24      725.48     96.64 o 
  -7  11   2       27.98      121.13     67.01 o 
  -6  11   2       28.10       24.48     90.20 o 
  -5  11   2     8835.08     4990.08   2537.24 o 
  -4  11   2      107.76      177.84     44.29 o 
  -3  11   2     5934.80     6884.21     95.80 o 
  -2  11   2     1188.67     1222.62     56.78 o 
  -1  11   2     3896.05     4192.51    121.32 o 
   0  11   2     4992.17     4745.71     63.73 o 
   1  11   2    31829.02    30995.74   1880.66 o 
   2  11   2      828.47      855.84     61.00 o 
   3  11   2     2613.99     2783.12     97.29 o 
   4  11   2     3959.29     4181.74    191.28 o 
   5  11   2     9074.40     9040.35    403.74 o 
   6  11   2       11.44      -13.19     82.13 o 
   7  11   2        1.74      117.26     94.07 o 
   8  11   2      595.59      719.03     97.93 o 
   9  11   2     1179.48      997.37     74.74 o 
  10  11   2      239.35      259.01     76.03 o 
  11  11   2      401.92      322.15    114.68 o 
 -11  12   2       58.00      149.48     81.18 o 
 -10  12   2       37.66      -90.20    105.66 o 
  -9  12   2        0.50      219.06     72.16 o 
  -8  12   2     1568.29      890.42     72.16 o 
  -7  12   2     3040.16     3106.79    106.95 o 
  -6  12   2     1654.61     1403.28     96.64 o 
  -5  12   2     1508.54     1279.83     54.00 o 
  -4  12   2     4133.37     3722.05    406.54 o 
  -3  12   2    10844.56    11069.73    275.65 o 
  -2  12   2     7967.65     8912.97     81.96 o 
  -1  12   2     7467.64     7597.04    295.33 o 
   0  12   2     4953.06     4577.61    106.78 o 
   1  12   2    10978.10    11242.72     71.75 o 
   2  12   2    12532.71    13659.83    105.27 o 
   3  12   2     1161.11     1207.40     90.20 o 
   4  12   2     4339.21     4583.95    166.64 o 
   5  12   2      389.33      359.85     63.11 o 
   6  12   2     3291.21     3386.98    144.97 o 
   7  12   2     1519.90     1240.91    101.80 o 
   8  12   2      580.82      483.22     95.36 o 
   9  12   2      640.09      556.67     77.32 o 
  10  12   2      178.47      162.36    108.24 o 
 -10  13   2      112.29      114.68     76.03 o 
  -9  13   2        1.49       42.52    104.38 o 
  -8  13   2       98.73      179.11     69.58 o 
  -7  13   2     3345.44     3611.92    109.53 o 
  -6  13   2      285.75      181.69     94.07 o 
  -5  13   2      641.67      439.15    155.26 o 
  -4  13   2       84.69      117.28     49.67 o 
  -3  13   2     1370.82     1515.28     53.13 o 
  -2  13   2     1381.84     1527.07    105.72 o 
  -1  13   2    11111.85    11238.00    536.63 o 
   0  13   2     2631.11     2850.16    184.71 o 
   1  13   2      204.05      227.69     67.33 o 
   2  13   2      513.84      535.83     48.00 o 
   3  13   2    12587.80    13149.99    468.40 o 
   4  13   2      264.21      261.42     58.88 o 
   5  13   2      239.04      214.93     46.25 o 
   6  13   2      394.69      465.59     96.00 o 
   7  13   2     2092.66     1985.72     73.45 o 
   8  13   2       42.33      177.83     99.22 o 
   9  13   2       29.99      155.92     70.87 o 
  10  13   2       34.76      -15.46    108.24 o 
 -10  14   2      254.21      548.94    113.40 o 
  -9  14   2       56.11      -25.77    106.95 o 
  -8  14   2      370.06       25.77    100.51 o 
  -7  14   2      664.33      731.92    100.51 o 
  -6  14   2      328.00      608.21     94.07 o 
  -5  14   2     1368.73     1269.75     60.65 o 
  -4  14   2     2954.72     2577.74    508.91 o 
  -3  14   2     2441.27     2397.95    167.38 o 
  -2  14   2      187.84      190.21     56.51 o 
  -1  14   2     5777.95     5119.96    517.45 o 
   0  14   2    13092.92    14182.82    303.86 o 
   1  14   2       48.42      139.94     53.03 o 
   2  14   2       18.99       48.09     49.05 o 
   3  14   2      278.28      143.56     54.79 o 
   4  14   2      901.10      935.94     83.12 o 
   5  14   2     1999.79     1895.55     87.16 o 
   6  14   2     1605.40     1624.38    220.35 o 
   7  14   2       32.47      304.11     95.36 o 
   8  14   2      151.46      136.59     74.74 o 
   9  14   2      860.30      548.94     77.32 o 
  10  14   2      782.66     1150.71    112.11 o 
 -10  15   2        1.64      119.84     79.89 o 
  -9  15   2      617.51      583.73     76.03 o 
  -8  15   2      806.62      962.58    105.66 o 
  -7  15   2      375.15      264.16    101.80 o 
  -6  15   2       43.92      135.30     92.78 o 
  -5  15   2      809.26      629.00     57.90 o 
  -4  15   2      585.13      468.54    194.50 o 
  -3  15   2     5766.35     4025.07   1085.93 o 
  -2  15   2        4.50       -4.09    120.22 o 
  -1  15   2     2072.89     2407.85     61.94 o 
   0  15   2       25.67       69.38     43.36 o 
   1  15   2    12806.34    13070.34    334.44 o 
   2  15   2     6210.09     6039.49    174.31 o 
   3  15   2      799.49      952.64     48.45 o 
   4  15   2      907.64      915.95     48.46 o 
   5  15   2     5566.05     5300.33    437.14 o 
   6  15   2      574.01      559.60     78.43 o 
   7  15   2      324.80      358.23     96.64 o 
   8  15   2      241.50      137.88    103.09 o 
   9  15   2      131.04      307.97    106.95 o 
  10  15   2       31.25      131.44    114.68 o 
  -9  16   2        5.12      -33.50     76.03 o 
  -8  16   2      383.95      485.80    105.66 o 
  -7  16   2      296.13      230.66    100.51 o 
  -6  16   2     2117.39     1892.94    103.09 o 
  -5  16   2      475.84      359.14     71.52 o 
  -4  16   2      377.01      269.11     81.96 o 
  -3  16   2      732.42      620.27    247.73 o 
  -2  16   2     3746.69     3790.95     59.21 o 
  -1  16   2     1068.12      984.27    136.63 o 
   0  16   2      598.56      510.43     63.51 o 
   1  16   2      639.72      519.70     55.05 o 
   2  16   2     3402.34     3585.01     71.71 o 
   3  16   2      805.75      980.36    101.69 o 
   4  16   2      114.51      162.63     61.82 o 
   5  16   2       96.86       93.50     57.02 o 
   6  16   2      173.75      240.73     75.17 o 
   7  16   2       49.30       51.54     69.58 o 
   8  16   2      496.45      635.28    105.66 o 
   9  16   2       25.15       86.34    110.82 o 
  -9  17   2      165.95       87.62    112.11 o 
  -8  17   2      234.66      -92.78    108.24 o 
  -7  17   2      252.72      487.09    104.38 o 
  -6  17   2      386.43      469.89     80.55 o 
  -5  17   2     1174.66     1352.31    117.91 o 
  -4  17   2        3.24       38.02     74.30 o 
  -3  17   2       46.71       34.40     82.10 o 
  -2  17   2        0.88       58.41     42.75 o 
  -1  17   2     2447.17     2531.21    110.96 o 
   0  17   2      604.07      536.03     59.54 o 
   1  17   2      948.00     1027.98     65.07 o 
   2  17   2      644.54      614.39    108.67 o 
   3  17   2     1063.63      962.61     78.98 o 
   4  17   2     1891.48     1637.08    290.23 o 
   5  17   2     1386.56     1504.36    210.04 o 
   6  17   2        3.69      100.32     82.47 o 
   7  17   2      209.99      523.17    103.09 o 
   8  17   2      464.01      447.14    105.66 o 
   9  17   2      122.56      173.96    109.53 o 
  -8  18   2      413.87      563.11    110.82 o 
  -7  18   2      263.39      349.21    106.95 o 
  -6  18   2       29.00      -41.57     93.42 o 
  -5  18   2       64.29      157.50    111.46 o 
  -4  18   2     2634.96     2466.30     75.48 o 
  -3  18   2     2709.52     2672.66     77.32 o 
  -2  18   2      356.24      393.94    106.69 o 
  -1  18   2       96.15       41.88     55.43 o 
   0  18   2     5442.84     5501.67    246.16 o 
   1  18   2      602.09      525.33    121.89 o 
   2  18   2      638.53      918.69     58.27 o 
   3  18   2       83.28       56.71     72.89 o 
   4  18   2     1780.06     1755.39     60.77 o 
   5  18   2      240.65      137.73     55.77 o 
   6  18   2      999.13      929.61     93.42 o 
   7  18   2      112.96       60.56    106.95 o 
   8  18   2       17.00      150.77     77.32 o 
  -8  19   2      108.02      122.42    114.68 o 
  -7  19   2      619.80      648.16    109.53 o 
  -6  19   2      131.85      303.90     96.00 o 
  -5  19   2        1.16       23.67     76.78 o 
  -4  19   2      150.01       50.55     77.32 o 
  -3  19   2      802.06      641.09    117.91 o 
  -2  19   2      221.66      215.74     68.75 o 
  -1  19   2       57.90      260.27     61.96 o 
   0  19   2      144.54      142.03     65.54 o 
   1  19   2        4.57       51.51     43.40 o 
   2  19   2      239.95      244.96     60.11 o 
   3  19   2      544.86      594.84     73.45 o 
   4  19   2       30.36        7.67     95.36 o 
   5  19   2      576.02      525.88    110.82 o 
   6  19   2       70.80       75.11     64.65 o 
   7  19   2      345.31      246.12     78.60 o 
   8  19   2        2.53     -115.97    115.97 o 
  -7  20   2        5.81       81.18    115.97 o 
  -6  20   2      235.83      176.69     83.76 o 
  -5  20   2      415.25      419.97     63.25 o 
  -4  20   2      433.10      551.20     73.31 o 
  -3  20   2       28.77      138.26    141.74 o 
  -2  20   2      193.83      188.78     71.07 o 
  -1  20   2     1458.90     1199.07     59.56 o 
   0  20   2      766.77      784.97     80.54 o 
   1  20   2       37.70       92.43     68.79 o 
   2  20   2      323.18      339.65    126.93 o 
   3  20   2      903.25      927.67    105.02 o 
   4  20   2      527.58      647.45     72.43 o 
   5  20   2       16.87      146.20     98.58 o 
   6  20   2      136.36      130.31     83.28 o 
   7  20   2      229.74      506.42    113.40 o 
  -6  21   2       14.93       49.85     92.22 o 
  -5  21   2      510.65      762.16    176.54 o 
  -4  21   2       90.74       97.09     75.17 o 
  -3  21   2      193.62      363.72     73.35 o 
  -2  21   2       54.19        6.34     58.87 o 
  -1  21   2      506.64      644.49    105.02 o 
   0  21   2      151.48      240.20     58.40 o 
   1  21   2      977.44     1019.27     73.80 o 
   2  21   2      265.71      344.16     87.62 o 
   3  21   2        7.17       93.42     72.89 o 
   4  21   2      114.02      199.54     65.65 o 
   5  21   2     1552.02     1390.82    146.90 o 
   6  21   2       89.42      104.36     68.29 o 
  -6  22   2      225.61      305.93     93.90 o 
  -5  22   2      163.19       64.93     79.26 o 
  -4  22   2       85.26      120.70     65.07 o 
  -3  22   2      252.42      273.59     61.50 o 
  -2  22   2      976.45     1112.51     75.63 o 
  -1  22   2        0.75       35.44     96.00 o 
   0  22   2      205.03      170.73    222.93 o 
   1  22   2      426.34      395.34    116.62 o 
   2  22   2       34.76      218.32     74.26 o 
   3  22   2       28.45      -41.83    101.80 o 
   4  22   2       67.15      -40.59     76.54 o 
   5  22   2      347.91      328.55     85.14 o 
   6  22   2       27.17       97.93    113.40 o 
  -5  23   2       28.56       11.80     81.94 o 
  -4  23   2       25.53        3.41     80.04 o 
  -3  23   2      139.17      117.08     77.39 o 
  -2  23   2       34.90      264.15     86.98 o 
  -1  23   2        0.95      121.39     54.21 o 
   0  23   2      203.72      262.22    152.70 o 
   1  23   2      148.22      178.51    124.99 o 
   2  23   2        2.27       59.64     61.50 o 
   3  23   2      323.83      261.38     78.34 o 
   4  23   2      466.42      421.68     79.72 o 
   5  23   2       15.64       21.58     68.16 o 
  -3  24   2      152.87      324.86     81.08 o 
  -2  24   2       18.85      -48.85     79.89 o 
  -1  24   2        5.80      -60.80     79.26 o 
   0  24   2      981.37     1046.17    103.09 o 
   1  24   2      165.81      168.13    206.82 o 
   2  24   2       14.10      -36.17     79.69 o 
   3  24   2      110.91      228.17     77.90 o 
  -1  25   2      100.08       83.46     83.37 o 
   0  25   2        0.01        5.94    152.05 o 
   1  25   2      134.33      161.51     81.55 o 
 -11   0   3      881.50     1028.30    131.44 o 
  -9   0   3     2187.41     2319.46    106.95 o 
  -7   0   3     5315.27     5341.21    123.70 o 
  -5   0   3        0.77       64.71     72.73 o 
  -3   0   3     2838.30     3218.00    170.09 o 
  -1   0   3    63978.59    68257.31    303.42 o 
   1   0   3    83575.38    82642.95    294.31 o 
   7   0   3    24035.40    26365.86    182.98 o 
   9   0   3      365.78      271.89     99.22 o 
  11   0   3       32.51       16.11     73.80 o 
 -12   1   3       27.59       74.00     72.17 o 
 -11   1   3        0.10       51.52     71.66 o 
 -10   1   3      116.65      122.75    101.80 o 
  -9   1   3      109.45       95.80     73.99 o 
  -8   1   3     2318.29     2061.96     90.58 o 
  -7   1   3     3593.17     3663.73     92.78 o 
  -6   1   3       37.26      113.93     72.76 o 
  -5   1   3    10033.21    10918.74    316.60 o 
  -4   1   3    21134.00    23369.86    632.00 o 
  -3   1   3     8968.19     8772.89    169.11 o 
  -2   1   3     1478.29     1520.92     68.48 o 
  -1   1   3    59577.71    60598.49    565.23 o 
   0   1   3    26002.78    27363.27    155.30 o 
   1   1   3      959.03     1095.37     96.13 o 
   2   1   3     3520.75     3615.79    139.17 o 
   6   1   3     2340.50     1497.34     74.74 o 
   7   1   3     4227.40     4760.62     83.34 o 
   8   1   3       63.94      129.91     63.73 o 
   9   1   3     1427.66     1453.05     68.45 o 
  10   1   3      977.35     1035.86     76.27 o 
  11   1   3      450.29      484.70     58.09 o 
  12   1   3        4.72       61.02     69.08 o 
 -12   2   3      184.78      278.34    113.40 o 
 -11   2   3      137.58      179.35     86.10 o 
 -10   2   3      297.38      321.64     67.13 o 
  -9   2   3     3009.93     3322.53    145.36 o 
  -8   2   3       88.20       88.87     75.83 o 
  -7   2   3      124.52      218.75     76.43 o 
  -6   2   3      208.88      240.33     75.52 o 
  -5   2   3     3142.53     2906.04    146.03 o 
  -4   2   3     5509.50     6230.46     79.42 o 
  -3   2   3    19197.02    23653.28    759.03 o 
  -2   2   3     3345.56     3591.05     76.65 o 
  -1   2   3     5266.71     5277.30    110.48 o 
   0   2   3    18745.07    20081.67    554.74 o 
   1   2   3    81223.28    85126.73   1318.87 o 
   2   2   3     3124.38     3131.28    131.44 o 
   5   2   3    20419.35     1766.66    103.09 o 
   6   2   3      704.73      707.96     57.99 o 
   7   2   3     1426.43     1538.66     57.42 o 
   8   2   3      377.19      397.75     54.04 o 
   9   2   3      872.53      880.14     61.92 o 
  10   2   3       30.37       76.23     50.72 o 
  11   2   3      293.11      342.94     70.35 o 
  12   2   3       92.28      192.37     62.76 o 
 -12   3   3       33.35     -112.11    112.11 o 
 -11   3   3       51.48      -10.31    106.95 o 
 -10   3   3      106.18       -3.87    100.51 o 
  -9   3   3      572.48      591.49     72.81 o 
  -8   3   3      895.49      850.53     71.14 o 
  -7   3   3      769.54      957.64     88.20 o 
  -6   3   3    10050.82     9642.53    112.19 o 
  -5   3   3     5290.20     5735.40     77.65 o 
  -4   3   3     8811.66     9124.98    166.33 o 
  -3   3   3     8023.18     8104.31    485.71 o 
  -2   3   3    22968.83    20954.23    628.51 o 
  -1   3   3    75360.39    83115.21    260.14 o 
   0   3   3     2994.96     3493.27     96.59 o 
   1   3   3    10970.81    12079.26    223.57 o 
   2   3   3     6007.54     6176.22    146.90 o 
   3   3   3     3287.00     4008.81    123.70 o 
   5   3   3     4386.79     4481.77    128.21 o 
   6   3   3     1360.87     1279.24     59.03 o 
   7   3   3     1428.12     1355.18     60.47 o 
   8   3   3     5288.01     5476.06    265.96 o 
   9   3   3      789.41      880.59     61.79 o 
  10   3   3        2.34       13.15     59.67 o 
  11   3   3       20.21       97.29     59.44 o 
  12   3   3     1246.63     1003.46     86.10 o 
 -12   4   3      301.57      231.95    114.68 o 
 -11   4   3      262.84      230.66    105.66 o 
 -10   4   3      362.22      342.77     96.64 o 
  -9   4   3      156.55      215.19     97.93 o 
  -8   4   3     1484.32     1764.08    105.66 o 
  -7   4   3     1808.86     1842.69    104.38 o 
  -6   4   3       16.71       69.85     97.29 o 
  -5   4   3     1081.77     1151.15     75.38 o 
  -4   4   3      153.40      216.93     62.50 o 
  -3   4   3     1454.88     1617.02     76.99 o 
  -2   4   3    47232.82    50123.11    271.25 o 
  -1   4   3    18548.42    20261.11    141.68 o 
   0   4   3    84431.48    92271.63   1490.26 o 
   1   4   3    23173.53    25576.90    164.00 o 
   2   4   3    28959.68    29387.60    238.39 o 
   3   4   3     7759.40     6850.15    140.46 o 
   4   4   3     9203.71     9240.26    204.24 o 
   5   4   3     1611.71     1718.34     61.19 o 
   6   4   3     5228.43     5483.65    270.60 o 
   7   4   3      797.43      920.22     65.49 o 
   8   4   3      104.55       71.83     48.70 o 
   9   4   3       18.85      103.08     63.62 o 
  10   4   3        0.22       49.99     71.58 o 
  11   4   3       17.25       29.86     77.23 o 
  12   4   3      193.32      120.92    137.23 o 
 -12   5   3        1.58      -33.50    112.11 o 
 -11   5   3       19.76      -69.58    103.09 o 
 -10   5   3        0.20       47.68     99.22 o 
  -9   5   3        9.95       -6.44     70.87 o 
  -8   5   3     3888.35     3782.01    110.82 o 
  -7   5   3       51.10      326.01     96.64 o 
  -6   5   3      525.75      277.72    303.46 o 
  -5   5   3     3151.26     2783.08    268.03 o 
  -4   5   3    26301.66    27449.73    304.75 o 
  -3   5   3     2986.03     3459.03    117.92 o 
  -2   5   3     2340.27     2697.27    279.97 o 
  -1   5   3     3448.16     4505.60    311.84 o 
   0   5   3    35039.67    36664.58    158.54 o 
   1   5   3     5844.85     6598.89    102.44 o 
   2   5   3      374.31      293.80     95.36 o 
   3   5   3     8486.50     9043.21    448.43 o 
   4   5   3     1838.68     1983.01     58.72 o 
   5   5   3     3398.09     4044.24    242.90 o 
   6   5   3     5051.26     5347.52    374.98 o 
   7   5   3      543.78      403.75    130.50 o 
   8   5   3        3.27       29.41     52.27 o 
   9   5   3      545.18      499.29     71.77 o 
  10   5   3     1419.99     1348.58     85.21 o 
  11   5   3       68.43      -43.81    106.95 o 
  12   5   3      135.40       26.58     81.08 o 
 -12   6   3        0.79      115.97    112.11 o 
 -11   6   3       74.57      -14.17    105.66 o 
 -10   6   3     1347.84     1579.81    108.24 o 
  -9   6   3       18.29      161.07     95.36 o 
  -8   6   3      168.83      242.26     96.64 o 
  -7   6   3       31.07      109.53     72.16 o 
  -6   6   3     1898.30     1808.51    985.13 o 
  -5   6   3     1288.16     1576.45     68.32 o 
  -4   6   3     4620.13     4947.42    132.72 o 
  -3   6   3      159.27      153.35     53.29 o 
  -2   6   3     6545.59     6979.51    217.28 o 
  -1   6   3    33946.78    36606.40    127.91 o 
   0   6   3    25958.14    26116.42   1878.40 o 
   1   6   3      435.02      515.24    182.28 o 
   2   6   3    15765.26    15816.31   8774.02 o 
   3   6   3    11486.67    12342.60    554.09 o 
   4   6   3    18447.08    18940.81    906.66 o 
   5   6   3      248.34      209.04     75.23 o 
   6   6   3     2222.76     2379.29     82.98 o 
   7   6   3     3499.16     3245.08     88.66 o 
   8   6   3       87.52      148.40     57.35 o 
   9   6   3      989.06     1105.53     79.24 o 
  10   6   3       52.84      150.77     72.16 o 
  11   6   3      685.23      700.99    108.24 o 
  12   6   3        6.11       25.77    117.26 o 
 -12   7   3       90.04      144.32    117.26 o 
 -11   7   3      176.93      193.29    108.24 o 
 -10   7   3      574.86      662.34    104.38 o 
  -9   7   3      129.91      219.06     68.30 o 
  -8   7   3        0.51       15.46     97.93 o 
  -7   7   3     2310.08     2323.33    104.38 o 
  -6   7   3     3589.84     2927.67    884.62 o 
  -5   7   3     4057.11     3922.50     59.23 o 
  -4   7   3      132.87       54.71     46.01 o 
  -3   7   3     7655.56     7563.00    230.28 o 
  -2   7   3    18858.51    19302.97    335.89 o 
  -1   7   3     3509.37     4231.69     90.82 o 
   0   7   3      847.68      703.37     47.34 o 
   1   7   3     2947.94     2577.76    646.49 o 
   2   7   3     4762.87     4942.75     72.81 o 
   3   7   3     5171.48     5606.03    415.57 o 
   4   7   3     3612.98     3808.52    150.52 o 
   5   7   3       43.61        5.60     74.30 o 
   6   7   3      592.88      567.70     63.16 o 
   7   7   3     3397.48     3848.35    161.72 o 
   8   7   3      545.75      739.64     78.46 o 
   9   7   3       15.16       37.37     95.36 o 
  10   7   3       61.92      158.50    100.51 o 
  11   7   3      201.07      447.14    109.53 o 
 -11   8   3       10.36        7.73    106.95 o 
 -10   8   3       90.45      104.38    103.09 o 
  -9   8   3      510.63      545.07    100.51 o 
  -8   8   3      701.02      738.36    100.51 o 
  -7   8   3      217.57      172.67     67.01 o 
  -6   8   3     1401.11     1175.60    384.64 o 
  -5   8   3     1024.18      808.56    210.04 o 
  -4   8   3     3266.15     3544.49    166.90 o 
  -3   8   3    28634.24    30584.40    191.58 o 
  -2   8   3     1880.83     1833.68     61.21 o 
  -1   8   3      101.39      144.04     55.95 o 
   0   8   3      175.57      258.66     55.30 o 
   1   8   3    19789.43    21102.34    203.41 o 
   2   8   3     7367.89     7345.68     99.45 o 
   3   8   3     2001.85     2540.17    115.33 o 
   4   8   3     1664.69     1724.98     99.73 o 
   5   8   3    14561.63    15055.91    678.82 o 
   6   8   3     2295.42     2447.69     88.35 o 
   7   8   3      212.00      256.08     80.01 o 
   8   8   3      325.16      502.55     96.64 o 
   9   8   3      365.21      440.70     96.64 o 
  10   8   3      162.63      199.73    104.38 o 
  11   8   3       13.74      184.27    108.24 o 
 -11   9   3       54.05      158.50    108.24 o 
 -10   9   3       16.59      105.66    103.09 o 
  -9   9   3     1132.84      985.77     73.45 o 
  -8   9   3      311.80      152.05     96.64 o 
  -7   9   3      179.24      301.53     95.36 o 
  -6   9   3        6.98       19.62    117.91 o 
  -5   9   3     8030.55     8706.33     74.91 o 
  -4   9   3     1593.33     1705.62     71.57 o 
  -3   9   3     2854.81     2931.06    129.58 o 
  -2   9   3      759.83      640.23     49.70 o 
  -1   9   3     8691.78     8801.15    139.39 o 
   0   9   3      761.71      822.69     39.92 o 
   1   9   3      994.89     1286.38     55.79 o 
   2   9   3     4450.40     4377.76     96.08 o 
   3   9   3     1838.20     2093.85    180.40 o 
   4   9   3     5045.08     5268.29    298.74 o 
   5   9   3     2666.27     2590.66    148.38 o 
   6   9   3     1444.99     1364.75     83.09 o 
   7   9   3       13.80      -17.40     84.33 o 
   8   9   3     1489.47     1407.14     97.93 o 
   9   9   3     1101.59     1110.77    103.09 o 
  10   9   3      709.59      610.79     76.03 o 
  11   9   3        0.83      121.13    108.24 o 
 -11  10   3      244.33      260.30    110.82 o 
 -10  10   3      210.19      237.10    106.95 o 
  -9  10   3      767.82      269.32     73.45 o 
  -8  10   3      759.52      720.32     68.30 o 
  -7  10   3      856.65      998.66     99.22 o 
  -6  10   3      604.56      396.33    271.89 o 
  -5  10   3     4671.93     4593.31    207.46 o 
  -4  10   3      314.31      281.65     61.44 o 
  -3  10   3     1572.31     1670.09     62.69 o 
  -2  10   3     3882.03     4155.19     60.72 o 
  -1  10   3     6886.78     7072.50    110.08 o 
   0  10   3      694.85      690.12     42.20 o 
   1  10   3       45.63       67.64     40.76 o 
   2  10   3    11917.48    12787.42    140.45 o 
   3  10   3     8769.15     9044.23    242.90 o 
   4  10   3        2.86       85.37     57.32 o 
   5  10   3      342.78      333.80     50.75 o 
   6  10   3     1588.48     1567.99     65.29 o 
   7  10   3      958.30      949.69     96.64 o 
   8  10   3       34.34      182.98     95.36 o 
   9  10   3        0.46       73.45    100.51 o 
  10  10   3       73.14       99.22    105.66 o 
  11  10   3      104.22      269.32    112.11 o 
 -11  11   3       85.80      210.04    112.11 o 
 -10  11   3        0.01      298.95    108.24 o 
  -9  11   3        9.35      234.52    100.51 o 
  -8  11   3      830.59      827.28     96.64 o 
  -7  11   3     1898.79     1900.67     73.45 o 
  -6  11   3      807.65      618.76     57.15 o 
  -5  11   3       10.67      166.82    102.44 o 
  -4  11   3     3621.00     3532.07    164.32 o 
  -3  11   3     7029.38     7168.43    110.56 o 
  -2  11   3      297.42      277.86     63.37 o 
  -1  11   3     3761.62     3749.39    139.92 o 
   0  11   3     4102.56     4097.99    121.25 o 
   1  11   3     3304.91     3317.58     55.69 o 
   2  11   3     3990.80     4009.89     56.04 o 
   3  11   3     3950.07     3819.68    236.46 o 
   4  11   3     1968.87     2084.08     61.46 o 
   5  11   3     3222.88     3238.39    152.51 o 
   6  11   3     1085.22     1173.01     99.87 o 
   7  11   3      807.65      769.29     96.64 o 
   8  11   3       28.29       57.99     68.30 o 
   9  11   3      320.58      273.18    100.51 o 
  10  11   3      187.13      100.51    108.24 o 
  11  11   3       66.01      103.09     79.89 o 
 -11  12   3       27.40      -47.68    114.68 o 
 -10  12   3      279.64      378.85     77.32 o 
  -9  12   3      248.41      173.96    104.38 o 
  -8  12   3      156.30       90.20     73.45 o 
  -7  12   3      206.48      157.21     96.64 o 
  -6  12   3      238.16      312.90    172.03 o 
  -5  12   3      605.23      687.89     69.68 o 
  -4  12   3     3711.26     3871.69    220.08 o 
  -3  12   3        2.08      -49.33     59.51 o 
  -2  12   3      115.12       74.31     56.69 o 
  -1  12   3     2363.89     2681.94    148.13 o 
   0  12   3    18198.65    18571.98    427.15 o 
   1  12   3     1116.68     1145.38     78.62 o 
   2  12   3     2344.12     2576.94     60.20 o 
   3  12   3     7677.38     8172.12    130.15 o 
   4  12   3    12249.20    12295.88    368.08 o 
   5  12   3      188.40      168.86     54.79 o 
   6  12   3        1.22       47.97     51.72 o 
   7  12   3      838.52      845.32     67.01 o 
   8  12   3      376.09      673.93    100.51 o 
   9  12   3      821.22     1036.03    103.09 o 
  10  12   3       28.49      208.75    108.24 o 
 -10  13   3      161.36      122.42    112.11 o 
  -9  13   3      121.56      202.31    105.66 o 
  -8  13   3      115.97      195.87    100.51 o 
  -7  13   3     1145.67      883.97    101.80 o 
  -6  13   3     1956.83     1577.24     99.22 o 
  -5  13   3      327.90      308.05     51.44 o 
  -4  13   3       13.69       81.65     54.76 o 
  -3  13   3     9063.56     8922.01    128.43 o 
  -2  13   3     4558.54     4481.69     60.14 o 
  -1  13   3       84.00       66.35     47.79 o 
   0  13   3      540.64      702.23     49.96 o 
   1  13   3     6262.14     6703.62     63.83 o 
   2  13   3     2101.55     2168.26     53.75 o 
   3  13   3      661.51      643.65     69.70 o 
   4  13   3     1197.99     1160.62     60.81 o 
   5  13   3      267.00      229.94     56.64 o 
   6  13   3        7.98       58.43     62.01 o 
   7  13   3      591.94      405.91     95.36 o 
   8  13   3      222.29      304.11    101.80 o 
   9  13   3       26.16       60.56     74.74 o 
  10  13   3        0.21      -29.64    110.82 o 
 -10  14   3       88.95       32.21    113.40 o 
  -9  14   3      607.38      431.68    106.95 o 
  -8  14   3       11.54       48.97     99.22 o 
  -7  14   3      191.89      135.30     72.16 o 
  -6  14   3      436.41      528.32    100.51 o 
  -5  14   3     1092.84      996.49     56.29 o 
  -4  14   3     1051.82     1192.70     74.29 o 
  -3  14   3     1361.95     1437.79     50.86 o 
  -2  14   3     8048.56     6940.73    781.70 o 
  -1  14   3      133.39      232.47     48.92 o 
   0  14   3      909.49     1054.66     59.02 o 
   1  14   3     6213.95     6690.46    251.81 o 
   2  14   3    11214.27    10647.39    391.25 o 
   3  14   3     1015.87     1187.29     87.29 o 
   4  14   3      496.26      523.02     54.55 o 
   5  14   3     3156.08     3039.05    108.56 o 
   6  14   3     1972.76     1860.43    187.02 o 
   7  14   3        7.60      110.82     68.30 o 
   8  14   3      553.47      439.41    100.51 o 
   9  14   3      100.17      212.62     74.74 o 
  10  14   3      269.27      365.96    114.68 o 
 -10  15   3       74.31      389.15    113.40 o 
  -9  15   3      500.67      608.21    108.24 o 
  -8  15   3        4.54      213.91     73.45 o 
  -7  15   3       38.85      -43.81    103.09 o 
  -6  15   3      111.50      213.91     67.01 o 
  -5  15   3     5185.81     4999.07   1225.07 o 
  -4  15   3       90.54      117.09     71.03 o 
  -3  15   3      500.46      767.39    138.35 o 
  -2  15   3        0.62       46.86     51.74 o 
  -1  15   3    11832.01    11867.42    297.53 o 
   0  15   3       57.32      134.43     77.35 o 
   1  15   3      331.73      340.61     49.79 o 
   2  15   3      379.94      566.08     63.57 o 
   3  15   3      971.80      962.98     49.01 o 
   4  15   3     1150.85      968.29     55.20 o 
   5  15   3     2290.34     2171.05     88.13 o 
   6  15   3      661.09      676.90    133.37 o 
   7  15   3       70.37      523.17    100.51 o 
   8  15   3      568.18      646.87     72.16 o 
   9  15   3      951.90     1128.81    110.82 o 
  -9  16   3      155.57      132.72     76.03 o 
  -8  16   3     1185.55     1217.72    105.66 o 
  -7  16   3      824.61      930.36    101.80 o 
  -6  16   3      397.80      389.15     70.87 o 
  -5  16   3      421.12      281.21    146.02 o 
  -4  16   3      729.58      574.09     81.25 o 
  -3  16   3      558.10      655.10     84.55 o 
  -2  16   3     1318.74     1228.20    109.60 o 
  -1  16   3     7817.42     7534.29    198.35 o 
   0  16   3      299.68      224.34     47.37 o 
   1  16   3      651.41      528.85     67.30 o 
   2  16   3     2212.46     2165.30     94.65 o 
   3  16   3     3730.64     3608.17     80.46 o 
   4  16   3       62.08      127.55    113.40 o 
   5  16   3     1102.32      949.93     65.25 o 
   6  16   3     1591.92     1432.15    186.20 o 
   7  16   3      606.32      546.36    103.09 o 
   8  16   3        3.88      199.73    105.66 o 
   9  16   3       11.96     -112.11    112.11 o 
  -9  17   3       72.62      216.48     79.89 o 
  -8  17   3       11.85      109.53    109.53 o 
  -7  17   3     1361.76     1514.09    105.66 o 
  -6  17   3       33.36      104.38     65.72 o 
  -5  17   3        1.32       60.85     57.76 o 
  -4  17   3      714.57      454.45    169.88 o 
  -3  17   3     4605.46     3735.44    775.15 o 
  -2  17   3      408.78      310.50    104.17 o 
  -1  17   3      983.49      949.80     69.83 o 
   0  17   3     1703.10     1625.48     91.55 o 
   1  17   3     6255.45     4920.81    416.33 o 
   2  17   3      211.88      264.74     47.06 o 
   3  17   3     2216.90     1828.64    223.51 o 
   4  17   3       18.00      135.53     54.82 o 
   5  17   3      479.50      432.38     51.20 o 
   6  17   3      654.85      636.66     68.30 o 
   7  17   3     1968.87     2416.11    108.24 o 
   8  17   3        0.71       14.17    108.24 o 
   9  17   3        1.59       88.91    112.11 o 
  -8  18   3       21.26      -42.52    110.82 o 
  -7  18   3      141.85      124.99    106.95 o 
  -6  18   3     1579.28     1365.08     67.97 o 
  -5  18   3        0.40       51.04     59.49 o 
  -4  18   3      822.39      645.35    197.47 o 
  -3  18   3      323.17      230.04    108.28 o 
  -2  18   3       46.82      125.81     48.62 o 
  -1  18   3      688.21      662.41    112.06 o 
   0  18   3     3337.51     3322.47     91.84 o 
   1  18   3     1042.39      804.56    162.00 o 
   2  18   3       67.23      102.41     87.62 o 
   3  18   3        0.57       95.64    106.07 o 
   4  18   3     4681.06     4781.62    320.21 o 
   5  18   3     1437.91     1194.54     63.81 o 
   6  18   3        7.27      114.16    124.35 o 
   7  18   3        5.76     -106.95    106.95 o 
   8  18   3      920.78      568.27     78.60 o 
  -8  19   3        9.95      270.60    115.97 o 
  -7  19   3      505.53      508.99    110.82 o 
  -6  19   3      943.17      791.15     66.85 o 
  -5  19   3     1540.58     1366.86     64.27 o 
  -4  19   3      419.62      421.89     71.49 o 
  -3  19   3      412.17      378.31     58.76 o 
  -2  19   3     3682.62     3595.29    919.04 o 
  -1  19   3      411.82      183.81     48.14 o 
   0  19   3      133.25      244.97     84.71 o 
   1  19   3      667.62      547.95     59.46 o 
   2  19   3      653.50      758.53    115.31 o 
   3  19   3      782.69      778.35     88.70 o 
   4  19   3      541.76      635.85    130.15 o 
   5  19   3      597.24      525.18    137.23 o 
   6  19   3      260.55      206.79     60.77 o 
   7  19   3      123.61      172.67     77.32 o 
   8  19   3      434.77      139.17    115.97 o 
  -7  20   3        1.62       11.60    112.11 o 
  -6  20   3       81.46       78.74     64.47 o 
  -5  20   3       74.46      121.32     79.88 o 
  -4  20   3      664.07      726.28    146.26 o 
  -3  20   3        8.20        7.45    111.46 o 
  -2  20   3     3024.74     2704.36     62.70 o 
  -1  20   3        3.27       24.60     59.01 o 
   0  20   3       74.65      121.91     71.19 o 
   1  20   3      330.13      300.82     49.95 o 
   2  20   3     6438.09     6371.88    112.03 o 
   3  20   3       16.37       -9.62     57.55 o 
   4  20   3       43.31       53.12    122.42 o 
   5  20   3       58.07       97.48     65.31 o 
   6  20   3     2795.02     2549.22    420.08 o 
   7  20   3       59.66       24.48    114.68 o 
  -6  21   3      629.91      921.89    223.97 o 
  -5  21   3      992.44      836.56     85.38 o 
  -4  21   3      483.72      475.40     62.69 o 
  -3  21   3       76.91      110.60     59.36 o 
  -2  21   3     1229.46     1212.61     73.80 o 
  -1  21   3     1007.50      890.10    227.56 o 
   0  21   3      652.00      681.00     64.85 o 
   1  21   3      284.31      205.26     66.30 o 
   2  21   3        3.47       82.45    105.02 o 
   3  21   3      310.17      354.06     72.43 o 
   4  21   3       22.28       22.55     74.72 o 
   5  21   3      492.58      424.57    121.77 o 
   6  21   3      645.17      834.73    218.42 o 
  -6  22   3      540.04      521.41     88.23 o 
  -5  22   3        9.02       98.24    115.33 o 
  -4  22   3      609.69      440.00     62.19 o 
  -3  22   3       54.30       64.31     61.97 o 
  -2  22   3      170.11      272.76     74.26 o 
  -1  22   3      554.67      588.80     61.02 o 
   0  22   3     1551.27     1262.43    384.00 o 
   1  22   3       92.62      171.23     61.45 o 
   2  22   3        2.01      215.35     51.03 o 
   3  22   3      552.63      523.05    121.77 o 
   4  22   3     1375.55     1245.24     80.18 o 
   5  22   3       53.03      -40.64     85.76 o 
  -5  23   3       88.98      100.15     89.17 o 
  -4  23   3      136.04      132.89     78.81 o 
  -3  23   3     1967.13     1870.09    170.74 o 
  -2  23   3      412.79      469.05     63.79 o 
  -1  23   3      468.90      535.74    103.73 o 
   0  23   3       87.74      146.71     76.08 o 
   1  23   3     1325.55     1193.11     78.34 o 
   2  23   3       42.58       39.24     69.58 o 
   3  23   3      625.45      456.59     66.53 o 
   4  23   3       86.61       33.08     78.30 o 
  -3  24   3       17.15      127.18     81.99 o 
  -2  24   3      264.42      242.45    125.64 o 
  -1  24   3      309.03      358.57     78.81 o 
   0  24   3      303.67      295.42     65.72 o 
   1  24   3      214.95      264.48     77.43 o 
   2  24   3      294.87      367.07     80.17 o 
   3  24   3      179.17      226.34     81.55 o 
  -1  25   3      579.20      628.83     83.76 o 
   0  25   3       75.57      160.41     82.47 o 
 -12   0   4      300.83      330.16    105.66 o 
 -10   0   4      307.00      222.93    121.13 o 
  -8   0   4    10554.04    10418.26    144.32 o 
  -6   0   4      915.43      905.88    119.84 o 
  -4   0   4    19379.50    19711.40    135.76 o 
  -2   0   4    13364.95    14680.66    188.13 o 
   0   0   4    16111.88    17204.03    150.78 o 
   2   0   4    19796.37    17220.73    188.13 o 
   4   0   4        6.80       21.91     92.78 o 
   6   0   4    28429.69    27783.31    180.40 o 
   8   0   4      559.26      320.86     95.36 o 
  10   0   4     2422.61     2110.72   1116.56 o 
  12   0   4        4.53      149.90     88.17 o 
 -12   1   4      445.57      452.98     95.79 o 
 -11   1   4      720.15      711.71     78.83 o 
 -10   1   4       20.29       56.98     77.23 o 
  -9   1   4     1303.35     1261.94     87.62 o 
  -8   1   4      483.68      616.22     76.47 o 
  -7   1   4     7222.99     7391.97    422.66 o 
  -6   1   4      583.11      366.55    150.20 o 
  -5   1   4     7624.94     8678.83    136.70 o 
  -4   1   4     1158.02     1337.56     55.49 o 
  -3   1   4     4442.97     4552.79     64.63 o 
  -2   1   4    22493.76    23950.63    294.43 o 
  -1   1   4    86624.47    91195.82    882.35 o 
   0   1   4    12612.17    12808.29     95.41 o 
   1   1   4     8396.01     8705.45    275.54 o 
   2   1   4    12960.73    12239.90    113.50 o 
   3   1   4    11836.06    11396.30    150.77 o 
   4   1   4     3355.30     3608.05    109.53 o 
   7   1   4     2742.19     2750.82   1530.20 o 
   8   1   4        5.86       30.30     53.80 o 
   9   1   4      868.01      909.92     51.78 o 
  10   1   4      349.70      415.71     61.29 o 
  11   1   4      148.63       95.26     64.57 o 
  12   1   4       43.42       80.92     65.17 o 
 -12   2   4       33.73       99.22    112.11 o 
 -11   2   4      236.70      135.49     84.10 o 
 -10   2   4     3190.71     3127.17     84.68 o 
  -9   2   4       45.31      129.33     74.58 o 
  -8   2   4      241.18      380.50     74.58 o 
  -7   2   4     3110.14     3102.74     87.93 o 
  -6   2   4    16011.02    17983.02     99.33 o 
  -5   2   4     2749.54     2763.38    387.80 o 
  -4   2   4      517.12      525.62     53.06 o 
  -3   2   4     6182.14     6439.38     73.95 o 
  -2   2   4    25838.21    25737.70    417.93 o 
  -1   2   4    45984.50    47632.88    593.90 o 
   0   2   4    17638.23    18796.53    120.83 o 
   1   2   4        6.37       68.88     96.57 o 
   2   2   4     4296.62     4455.85     92.03 o 
   3   2   4     3042.96     3177.67    113.40 o 
   6   2   4       88.71      -47.68     68.30 o 
   7   2   4     1701.54     2020.51    104.38 o 
   8   2   4     2346.87     2662.78    128.35 o 
   9   2   4     2850.95     3046.81    155.98 o 
  10   2   4        8.21       74.06     63.80 o 
  11   2   4       30.70       35.74     70.51 o 
  12   2   4      133.06      242.69     79.60 o 
 -12   3   4       13.94      123.70    114.68 o 
 -11   3   4        9.11       90.20    105.66 o 
 -10   3   4        4.93      163.65     99.22 o 
  -9   3   4     2166.30     2381.02     83.90 o 
  -8   3   4       17.42       28.50     68.51 o 
  -7   3   4      801.78      815.31     86.05 o 
  -6   3   4      986.69     1073.89     61.89 o 
  -5   3   4     4405.38     4405.11    148.05 o 
  -4   3   4     5573.07     6649.30    170.74 o 
  -3   3   4    22484.76    24265.59    606.89 o 
  -2   3   4     1385.54     1337.18     63.11 o 
  -1   3   4     4120.64     4672.72    120.51 o 
   0   3   4     1461.24     1440.79    104.30 o 
   2   3   4     3307.52     3482.75     86.10 o 
   3   3   4     7475.14     7271.52    134.01 o 
   6   3   4     1394.98     1122.88    571.49 o 
   7   3   4     6434.02     6795.31    535.41 o 
   8   3   4      302.88      306.46     57.64 o 
   9   3   4      653.54      678.96     66.49 o 
  10   3   4      118.07      168.36     48.06 o 
  11   3   4     1150.07     1262.66     58.30 o 
  12   3   4        3.71       56.64     83.01 o 
 -12   4   4      759.60      845.32    118.55 o 
 -11   4   4      387.65      172.67    105.66 o 
 -10   4   4      619.06      572.13    103.09 o 
  -9   4   4       83.30      -65.72     97.93 o 
  -8   4   4     2726.78     2755.01    108.24 o 
  -7   4   4     7927.32     7774.07    124.99 o 
  -6   4   4     7229.67     7474.12    204.24 o 
  -5   4   4     3966.13     4368.40     77.43 o 
  -4   4   4     4574.81     4532.30     76.99 o 
  -3   4   4    17966.93    18863.44    222.38 o 
  -2   4   4    17867.29    18541.87    573.96 o 
  -1   4   4     6408.91     6360.00    226.79 o 
   0   4   4       58.89       74.75     76.49 o 
   1   4   4     9718.13    10315.92    108.06 o 
   2   4   4     2090.71     2555.15     79.26 o 
   3   4   4     4351.45     3888.97    118.55 o 
   5   4   4     7689.72     6698.39   3633.18 o 
   6   4   4     4631.14     4274.81    146.90 o 
   7   4   4     3581.99     3781.87    165.58 o 
   8   4   4      579.62      642.54     69.44 o 
   9   4   4     2238.35     2220.45    171.96 o 
  10   4   4       27.72      152.24     69.20 o 
  11   4   4      148.04      128.37     59.48 o 
  12   4   4      312.77      287.76     73.99 o 
 -12   5   4       12.03       25.77    113.40 o 
 -11   5   4      853.56     1051.49    112.11 o 
 -10   5   4      202.64      144.32    100.51 o 
  -9   5   4      624.31      344.05     99.22 o 
  -8   5   4      254.05      229.37     96.64 o 
  -7   5   4     6849.26     7521.50    121.13 o 
  -6   5   4      776.83     1042.66    158.50 o 
  -5   5   4     6473.13     6525.16     74.58 o 
  -4   5   4      260.39      307.36     65.60 o 
  -3   5   4     2059.84     2382.10     92.21 o 
  -2   5   4       11.07      -15.99     52.35 o 
  -1   5   4    49114.21    52756.73    512.21 o 
   0   5   4    12001.19    13234.25    108.06 o 
   1   5   4      771.57      931.37     64.28 o 
   2   5   4       55.65       94.74     55.77 o 
   3   5   4    45396.15    46054.24    265.45 o 
   4   5   4     5522.50     4754.05   2691.87 o 
   5   5   4      490.78      589.78     69.70 o 
   6   5   4     2260.07     2199.43     67.28 o 
   7   5   4     1265.68     1383.93     74.70 o 
   8   5   4     1653.82     1771.53    106.54 o 
   9   5   4     2413.48     2510.05     84.71 o 
  10   5   4       83.03      212.98     71.77 o 
  11   5   4        0.12       52.26     85.66 o 
  12   5   4       17.77       65.57     81.08 o 
 -12   6   4        5.37      126.28    114.68 o 
 -11   6   4       48.98      -39.95    106.95 o 
 -10   6   4      104.59      277.05    100.51 o 
  -9   6   4      328.44      426.52     96.64 o 
  -8   6   4     2737.89     2600.38    103.09 o 
  -7   6   4     2081.78     1841.86   1108.83 o 
  -6   6   4       31.09       73.86     59.03 o 
  -5   6   4     6970.34     7746.07    255.14 o 
  -4   6   4    26651.31    27262.90    502.55 o 
  -3   6   4       91.45       99.95     45.48 o 
  -2   6   4      863.47      937.39     72.89 o 
  -1   6   4      708.77      820.91     62.91 o 
   0   6   4    17289.26    17403.07    152.70 o 
   1   6   4     1662.92     1818.84     65.31 o 
   2   6   4     9024.34     8991.56    115.33 o 
   3   6   4       19.02       40.16     66.44 o 
   4   6   4     3341.39     3241.22    899.73 o 
   5   6   4     7459.14     8259.36    240.32 o 
   6   6   4    14539.05    14752.26    226.15 o 
   7   6   4      996.29     1081.02     77.71 o 
   8   6   4       23.83       26.47     51.77 o 
   9   6   4      409.18      451.90     58.65 o 
  10   6   4     2131.15     2161.38    113.50 o 
  11   6   4       38.28      244.83    105.66 o 
 -12   7   4      372.87      499.97    117.26 o 
 -11   7   4      460.74      561.83    110.82 o 
 -10   7   4       63.19      104.38     99.22 o 
  -9   7   4     1535.55     1621.05    103.09 o 
  -8   7   4     3748.43     4211.12    108.24 o 
  -7   7   4     4749.30     4046.86   2240.22 o 
  -6   7   4      354.10      482.90     71.52 o 
  -5   7   4     3983.31     4363.72     69.58 o 
  -4   7   4     3451.32     3559.03    231.95 o 
  -3   7   4     8411.11     8735.41     83.88 o 
  -2   7   4    16218.31    16234.34    364.92 o 
  -1   7   4      195.95      159.76     48.76 o 
   0   7   4      651.00      562.41     50.30 o 
   1   7   4     4946.50     4141.78   1181.24 o 
   2   7   4     8694.30     8238.61    247.38 o 
   3   7   4     6745.10     6794.39    402.68 o 
   4   7   4     8597.22     8815.92    397.72 o 
   5   7   4     5778.44     6053.45    186.57 o 
   6   7   4     5467.22     5971.45    264.16 o 
   7   7   4     1619.73     1629.29     66.61 o 
   8   7   4      327.92      328.54     63.34 o 
   9   7   4       54.40      257.25     99.51 o 
  10   7   4        6.31       -1.29    101.80 o 
  11   7   4      177.61      469.05     76.03 o 
 -11   8   4       83.64       94.07    108.24 o 
 -10   8   4      799.77      979.33    104.38 o 
  -9   8   4        2.24       -1.29     97.93 o 
  -8   8   4      166.15      154.63     94.07 o 
  -7   8   4      495.07      275.25    375.62 o 
  -6   8   4    13255.68    13443.21    130.79 o 
  -5   8   4       37.10       49.70     67.65 o 
  -4   8   4      317.04      322.77     49.00 o 
  -3   8   4     7730.04     8226.78    189.62 o 
  -2   8   4    17080.78    14456.54   1971.51 o 
  -1   8   4     7017.65     7140.11    593.47 o 
   0   8   4      470.67      447.78    101.60 o 
   1   8   4       12.78       -7.03     53.00 o 
   2   8   4     8023.45     6964.07   1841.05 o 
   3   8   4     1332.81     1480.26     59.30 o 
   4   8   4    12803.72    11975.54    591.50 o 
   5   8   4      707.26      690.66     52.37 o 
   6   8   4      181.34      162.80     75.23 o 
   7   8   4      122.63      157.93     75.79 o 
   8   8   4     4235.32     4590.26    443.51 o 
   9   8   4      544.09      536.05     70.87 o 
  10   8   4      284.69      310.55    100.51 o 
  11   8   4        8.82        3.87    109.53 o 
 -11   9   4        0.98      164.94    112.11 o 
 -10   9   4      949.65      945.83    104.38 o 
  -9   9   4      645.31      633.99     72.16 o 
  -8   9   4      192.04      162.36     65.72 o 
  -7   9   4      367.99      338.51    321.50 o 
  -6   9   4     3384.08     3333.32    320.21 o 
  -5   9   4    10313.98    10806.83    213.91 o 
  -4   9   4     1564.98     1623.80     44.90 o 
  -3   9   4     9014.95    10015.67    122.23 o 
  -2   9   4       63.32       36.82     42.64 o 
  -1   9   4     6817.02     7207.44     64.86 o 
   0   9   4    11609.95    10268.45     79.19 o 
   1   9   4    36553.75    31151.10   6487.98 o 
   2   9   4     2377.91     2173.52    129.16 o 
   3   9   4     1511.64     1491.43     71.07 o 
   4   9   4     7750.69     7867.45    275.01 o 
   5   9   4    12428.96    13214.06    628.30 o 
   6   9   4      545.06      571.81     75.54 o 
   7   9   4      535.31      583.16     63.03 o 
   8   9   4      985.40      948.40     69.58 o 
   9   9   4      278.87      101.80     68.30 o 
  10   9   4      156.12      198.44    105.66 o 
  11   9   4      371.36      414.93    112.11 o 
 -11  10   4        2.39      103.09     78.60 o 
 -10  10   4      604.57      497.40    106.95 o 
  -9  10   4      217.34      295.09     72.16 o 
  -8  10   4     2215.57     2470.23    105.66 o 
  -7  10   4     2407.17     2078.50   1192.59 o 
  -6  10   4        7.91       77.45     53.16 o 
  -5  10   4      443.74      499.29    114.68 o 
  -4  10   4     7219.01     7895.70    190.55 o 
  -3  10   4    13972.59    14588.91    277.78 o 
  -2  10   4        9.82       63.28     44.68 o 
  -1  10   4      377.82      460.59     43.58 o 
   0  10   4     8090.31     8050.79     64.17 o 
   1  10   4    12440.60    12487.38     67.13 o 
   2  10   4     2784.31     3026.01     55.00 o 
   3  10   4     1601.82     1532.34    140.46 o 
   4  10   4      418.55      466.80     59.85 o 
   5  10   4     1696.21     1578.02    108.25 o 
   6  10   4     4729.24     4836.78     72.35 o 
   7  10   4     3248.07     3325.17    264.16 o 
   8  10   4       53.38      126.28     96.64 o 
   9  10   4      565.47      574.71    104.38 o 
  10  10   4      756.14      819.54    109.53 o 
  11  10   4      330.63      490.95     79.89 o 
 -11  11   4      974.87      880.11    113.40 o 
 -10  11   4        5.82      197.15    106.95 o 
  -9  11   4        5.60        7.73    100.51 o 
  -8  11   4      170.11      144.32     96.64 o 
  -7  11   4     2507.37     1619.76     72.16 o 
  -6  11   4      100.64       90.50     65.72 o 
  -5  11   4      516.90      576.94    204.24 o 
  -4  11   4      205.77      145.04     58.31 o 
  -3  11   4     3940.14     4136.04    127.64 o 
  -2  11   4      410.37      354.98     42.51 o 
  -1  11   4    24614.71    27569.66    587.16 o 
   0  11   4      106.69      215.77     54.80 o 
   1  11   4        6.98        5.13     47.50 o 
   2  11   4     4751.48     4565.09     62.73 o 
   3  11   4    14244.25    15304.66    895.57 o 
   4  11   4       44.48      -27.60    101.92 o 
   5  11   4      623.97      619.86     53.64 o 
   6  11   4     1197.87     1332.58     57.14 o 
   7  11   4     1662.00     1562.83     66.27 o 
   8  11   4      105.87       61.85     96.64 o 
   9  11   4      212.55      109.53    100.51 o 
  10  11   4      166.27      235.81    106.95 o 
  11  11   4       11.18       -9.02    113.40 o 
 -11  12   4      147.22      198.44     83.76 o 
 -10  12   4       37.77      409.77    108.24 o 
  -9  12   4      569.41      554.09    106.95 o 
  -8  12   4      732.85      717.75    100.51 o 
  -7  12   4       24.12       65.72     92.78 o 
  -6  12   4       90.10      277.41     56.21 o 
  -5  12   4     5784.14     4965.47    253.73 o 
  -4  12   4     1687.10     1363.07    174.09 o 
  -3  12   4     2003.18     2120.87     61.32 o 
  -2  12   4     7477.28     7827.26     70.25 o 
  -1  12   4    16046.88    16815.46    144.73 o 
   0  12   4     8073.88     8942.89     71.40 o 
   1  12   4       15.04      -81.08     81.08 o 
   2  12   4    11642.39    11857.76    203.53 o 
   3  12   4      562.01      635.03     49.52 o 
   4  12   4     2683.47     2832.02     85.72 o 
   5  12   4     4258.75     4020.98    211.26 o 
   6  12   4     1504.56     1503.49     64.57 o 
   7  12   4      566.21      617.42     81.88 o 
   8  12   4      666.76      733.21     72.16 o 
   9  12   4     1650.74     1697.07    108.24 o 
  10  12   4       56.57      148.19    109.53 o 
 -10  13   4       11.12       23.19    108.24 o 
  -9  13   4     1881.03     2037.26    110.82 o 
  -8  13   4      253.64      313.13     99.22 o 
  -7  13   4      319.26      259.01     68.30 o 
  -6  13   4     1009.63     1050.33     67.88 o 
  -5  13   4     1552.46     1434.56     83.41 o 
  -4  13   4      211.21      288.00     49.14 o 
  -3  13   4     2459.47     2598.62     93.13 o 
  -2  13   4     2890.65     3121.26     54.13 o 
  -1  13   4       12.71       27.41     39.42 o 
   0  13   4      232.72      114.45     58.67 o 
   1  13   4    11838.52    12078.49    336.35 o 
   2  13   4     4723.11     5004.02    132.83 o 
   3  13   4      207.83      193.45     47.82 o 
   4  13   4      605.05      585.76     68.79 o 
   5  13   4     2411.50     2326.04    117.51 o 
   6  13   4      512.16      540.09     63.69 o 
   7  13   4       49.29        3.33     61.63 o 
   8  13   4       38.05       68.30     99.22 o 
   9  13   4      129.53      203.60    100.51 o 
  10  13   4        6.08      226.79    110.82 o 
 -10  14   4      712.52      224.21     81.18 o 
  -9  14   4       21.11      143.03    104.38 o 
  -8  14   4       15.31      274.47    100.51 o 
  -7  14   4      679.77      507.70     99.22 o 
  -6  14   4     4074.18     3208.77   1661.64 o 
  -5  14   4      151.53      203.28     67.05 o 
  -4  14   4      218.96      293.40     48.95 o 
  -3  14   4     2825.37     3108.59     95.25 o 
  -2  14   4     2266.95     2484.94     60.09 o 
  -1  14   4     1308.79     1395.95     69.76 o 
   0  14   4      991.20     1145.08     59.01 o 
   1  14   4     2474.18     2472.36     52.26 o 
   2  14   4       25.25      121.49     61.57 o 
   3  14   4      839.63      752.21     56.24 o 
   4  14   4     2332.61     2314.73     70.14 o 
   5  14   4      333.51      295.70     54.55 o 
   6  14   4       14.83       58.59     49.04 o 
   7  14   4     2043.32     2030.82    103.09 o 
   8  14   4     1077.41      993.50    104.38 o 
   9  14   4       12.63       29.64     76.03 o 
  10  14   4        9.73     -115.97    115.97 o 
 -10  15   4      373.07      494.82    115.97 o 
  -9  15   4       28.00       60.56    108.24 o 
  -8  15   4      153.16      386.58    104.38 o 
  -7  15   4      908.98      880.11    105.66 o 
  -6  15   4      735.45      676.99    470.98 o 
  -5  15   4     2032.52     1872.98    539.87 o 
  -4  15   4      866.49      789.16     62.09 o 
  -3  15   4     2044.48     2256.43     60.85 o 
  -2  15   4       58.21       76.54     80.37 o 
  -1  15   4     2072.52     1857.38    181.75 o 
   0  15   4     8583.04     8043.90    173.24 o 
   1  15   4     1710.55     2074.85     54.01 o 
   2  15   4      124.55      306.96     59.59 o 
   3  15   4     5170.83     4885.28    103.82 o 
   4  15   4     3722.62     3350.75     74.45 o 
   5  15   4      714.12      769.11     56.53 o 
   6  15   4       76.68       84.54     58.77 o 
   7  15   4     2287.47     1837.53     74.74 o 
   8  15   4       18.35       67.01     70.87 o 
   9  15   4       25.56      -29.64    106.95 o 
  -9  16   4      175.03      249.99    108.24 o 
  -8  16   4     1701.47     1217.72     79.89 o 
  -7  16   4      618.14      538.63     73.45 o 
  -6  16   4        3.17       25.77     96.64 o 
  -5  16   4      353.40      223.99    181.38 o 
  -4  16   4     3933.28     3512.85    344.69 o 
  -3  16   4      225.44      417.74     54.73 o 
  -2  16   4       45.73      118.64     41.66 o 
  -1  16   4     2164.66     2107.92     82.26 o 
   0  16   4      169.20      265.05    101.35 o 
   1  16   4     1947.12     1799.11    109.89 o 
   2  16   4     1143.49     1251.75     70.29 o 
   3  16   4     1526.24     1500.81     68.55 o 
   4  16   4      454.07      455.54     66.52 o 
   5  16   4        8.49        1.68     54.24 o 
   6  16   4      540.36      712.05    111.64 o 
   7  16   4      353.26      458.74     99.22 o 
   8  16   4      116.88      -42.52    104.38 o 
   9  16   4       50.22      150.77    110.82 o 
  -9  17   4      208.65      418.79     79.89 o 
  -8  17   4      100.29      489.66     76.03 o 
  -7  17   4      397.81      389.15     72.16 o 
  -6  17   4       76.29       -3.87     99.22 o 
  -5  17   4     1393.27     1345.84    372.84 o 
  -4  17   4      470.97      485.92     47.35 o 
  -3  17   4       29.74      -74.50     74.50 o 
  -2  17   4     1403.32     1333.01     50.47 o 
  -1  17   4     1997.28     2371.50     73.31 o 
   0  17   4      571.11      668.41     63.87 o 
   1  17   4        9.65      -18.46     56.09 o 
   2  17   4     3830.54     3185.58    107.26 o 
   3  17   4      847.75     1012.08    107.09 o 
   4  17   4       77.99      135.56     66.06 o 
   5  17   4      664.06      447.98     55.17 o 
   6  17   4     1334.90     1051.22     73.45 o 
   7  17   4       37.86     -103.09    103.09 o 
   8  17   4      499.32      453.58     81.18 o 
   9  17   4      288.87      181.69    114.68 o 
  -8  18   4        1.18      487.09    110.82 o 
  -7  18   4      103.71       37.37    106.95 o 
  -6  18   4     1049.14     1054.07    100.51 o 
  -5  18   4     1779.02     1571.41    467.89 o 
  -4  18   4       44.14      196.42     56.62 o 
  -3  18   4       71.02       81.38     43.31 o 
  -2  18   4     2165.80     2040.18    476.16 o 
  -1  18   4     1664.19     1780.52     90.44 o 
   0  18   4      644.50      886.11     56.04 o 
   1  18   4      904.14      935.51    145.18 o 
   2  18   4      527.86      527.15     46.19 o 
   3  18   4       13.39        9.38     78.14 o 
   4  18   4     1505.02     1513.62    113.40 o 
   5  18   4     1218.18     1101.80     60.70 o 
   6  18   4      176.73      150.17     77.09 o 
   7  18   4      129.81      151.12     88.34 o 
   8  18   4      481.50      136.59    114.68 o 
  -8  19   4      108.75      -27.06    113.40 o 
  -7  19   4      309.57      413.64    106.95 o 
  -6  19   4      238.42      368.02     86.74 o 
  -5  19   4       35.61      158.47     77.71 o 
  -4  19   4      671.20      549.30    146.61 o 
  -3  19   4     3013.59     2662.37    287.90 o 
  -2  19   4      351.84      316.00     44.19 o 
  -1  19   4       63.98       91.39     57.73 o 
   0  19   4     1340.28     1279.26     57.29 o 
   1  19   4     1569.87     1752.54     58.02 o 
   2  19   4      167.15      255.75     57.85 o 
   3  19   4      397.42      378.43     57.28 o 
   4  19   4      758.64      549.82     71.52 o 
   5  19   4        3.18       61.50     59.00 o 
   6  19   4       43.52      192.68    192.64 o 
   7  19   4       15.42       31.62     92.88 o 
  -7  20   4      292.23      277.05    112.11 o 
  -6  20   4      212.95       91.35     82.00 o 
  -5  20   4       35.86      263.56    128.86 o 
  -4  20   4       82.65       92.23     60.56 o 
  -3  20   4     1770.46     1359.45    245.72 o 
  -2  20   4       84.94      120.07     50.16 o 
  -1  20   4      381.98      372.59     86.61 o 
   0  20   4      247.68      373.36     57.25 o 
   1  20   4      133.08      136.12     56.28 o 
   2  20   4      199.32      332.28     46.51 o 
   3  20   4      904.10      825.83     59.76 o 
   4  20   4       81.03      190.96     59.12 o 
   5  20   4       26.59       77.92     74.22 o 
   6  20   4        1.56      107.59     65.27 o 
   7  20   4     1047.67      999.70     77.67 o 
  -6  21   4      261.47      239.77     85.11 o 
  -5  21   4      429.98      267.04     78.30 o 
  -4  21   4      366.01      433.59     83.76 o 
  -3  21   4       73.59      115.92     50.97 o 
  -2  21   4      186.61       69.67     87.76 o 
  -1  21   4     2397.76     2017.88    452.86 o 
   0  21   4      870.62      975.28     59.76 o 
   1  21   4      102.11      210.13     58.34 o 
   2  21   4       73.12       52.58     90.45 o 
   3  21   4     1144.20      976.04     94.90 o 
   4  21   4      604.34      680.16     76.08 o 
   5  21   4      411.56      409.26     66.28 o 
   6  21   4       24.84       29.72     87.91 o 
  -6  22   4        2.59       58.36     86.76 o 
  -5  22   4      528.86      479.31     87.93 o 
  -4  22   4      426.23      584.91     76.47 o 
  -3  22   4      408.27      513.63     98.58 o 
  -2  22   4       10.00      283.62     83.76 o 
  -1  22   4      325.71      539.67    117.48 o 
   0  22   4       82.82      188.80     55.12 o 
   1  22   4      555.06      559.00    185.21 o 
   2  22   4        1.93       11.99     74.51 o 
   3  22   4      178.63      149.77     61.97 o 
   4  22   4      332.29      370.68     77.87 o 
   5  22   4      324.37      277.71     87.00 o 
  -5  23   4        3.74      -51.54    145.61 o 
  -4  23   4       12.91      122.17     79.72 o 
  -3  23   4      311.10      368.65     79.26 o 
  -2  23   4      600.82      566.88     77.43 o 
  -1  23   4        6.23      -76.08     76.08 o 
   0  23   4       16.59       91.87     76.08 o 
   1  23   4      175.16      206.54     76.08 o 
   2  23   4     1406.80     1178.91     65.22 o 
   3  23   4      368.39      481.28     67.65 o 
   4  23   4       25.22       70.04     77.87 o 
  -3  24   4       66.82       -8.85     88.91 o 
  -2  24   4      258.51       20.62    229.37 o 
  -1  24   4      780.91      695.00     65.75 o 
   0  24   4        2.21      -64.11     64.11 o 
   1  24   4       95.92      216.75     78.81 o 
   2  24   4        7.97      105.51     85.69 o 
   3  24   4      172.44       82.47     81.09 o 
   0  25   4      668.74      533.48     83.76 o 
 -11   0   5        9.87      -42.52    126.28 o 
  -9   0   5      392.94      471.62     96.64 o 
  -7   0   5     1381.87     1246.07    103.09 o 
  -5   0   5     3279.83     3604.94     86.56 o 
  -3   0   5     9164.25     8916.75    313.77 o 
  -1   0   5    28901.23    30807.95    172.26 o 
   3   0   5      267.15      123.70     94.07 o 
   5   0   5    19795.83    19738.64    158.50 o 
   7   0   5     1335.91     1237.05     96.64 o 
   9   0   5      710.83      753.83    101.80 o 
  11   0   5     1103.49     1329.62    123.70 o 
 -12   1   5      158.32      169.00     97.87 o 
 -11   1   5      269.65      294.41     69.76 o 
 -10   1   5     1043.20      993.20     81.71 o 
  -9   1   5      113.65      234.55     81.55 o 
  -8   1   5      330.83      368.49     87.62 o 
  -7   1   5      130.10      202.40     83.81 o 
  -6   1   5     5726.67     5384.27     82.74 o 
  -5   1   5      628.11      603.25     53.01 o 
  -4   1   5      250.36      167.62     48.29 o 
  -3   1   5     2005.77     1878.01     88.01 o 
  -2   1   5    18423.02    17947.15     96.25 o 
  -1   1   5       55.77       94.65     67.99 o 
   0   1   5    29090.89    29801.22    596.10 o 
   1   1   5       53.21       46.90     56.99 o 
   2   1   5    12426.88    12278.14    176.27 o 
   3   1   5     5832.44     5510.66     76.76 o 
   4   1   5    22491.27    22159.90    171.38 o 
   5   1   5      538.48      461.32     88.91 o 
   6   1   5      763.70      734.50     88.91 o 
   7   1   5     2021.18     1651.56    941.32 o 
   8   1   5     1981.29     2090.32    153.33 o 
   9   1   5      311.44      359.12     56.51 o 
  10   1   5       19.78      135.00     68.26 o 
  11   1   5      294.48      240.97     65.51 o 
  12   1   5      213.70      138.23     64.34 o 
 -12   2   5        5.31       41.23    139.17 o 
 -11   2   5      240.99      194.58    127.57 o 
 -10   2   5      450.90      494.26     70.83 o 
  -9   2   5      520.57      438.09     74.62 o 
  -8   2   5       73.26      126.69     73.32 o 
  -7   2   5     2749.02     2630.84    675.59 o 
  -6   2   5     1102.92     1280.92     60.71 o 
  -5   2   5     6695.33     6508.95    252.50 o 
  -4   2   5       54.59      100.91     53.00 o 
  -3   2   5     7746.92     7744.65    254.19 o 
  -2   2   5     6640.87     6596.69    143.40 o 
  -1   2   5    79786.54    81381.95   1401.82 o 
   0   2   5     3570.50     3657.67     77.70 o 
   1   2   5     4443.14     4720.50    116.72 o 
   2   2   5      290.33      222.57     73.31 o 
   3   2   5    55965.44    56908.31    514.79 o 
   4   2   5     1778.67     2090.09     99.22 o 
   7   2   5     2922.75     2593.93    110.82 o 
   8   2   5      324.36      361.22     67.41 o 
   9   2   5     1150.86     1156.25     52.50 o 
  10   2   5        0.90        9.37     47.38 o 
  11   2   5      175.95      150.27     61.38 o 
  12   2   5       20.16       60.81     81.32 o 
 -12   3   5      134.34      180.40    115.97 o 
 -11   3   5        0.14       28.35    105.66 o 
 -10   3   5        5.10       20.62     97.93 o 
  -9   3   5       16.19       78.72     78.18 o 
  -8   3   5     3357.92     3145.24     99.22 o 
  -7   3   5        3.48       68.13     69.21 o 
  -6   3   5     1974.48     2120.40    105.85 o 
  -5   3   5      346.61      399.03     53.14 o 
  -4   3   5    13575.01    13524.70    212.59 o 
  -3   3   5     2546.15     2755.77     61.27 o 
  -2   3   5     1733.38     2055.71     68.82 o 
  -1   3   5     3152.33     3475.34     70.07 o 
   0   3   5      331.14      252.43     71.87 o 
   1   3   5     6910.20     7142.39    289.29 o 
   2   3   5    30016.82    30736.43    244.83 o 
   3   3   5     3655.91     4200.08     81.55 o 
   7   3   5      965.54     1029.87     58.13 o 
   8   3   5       89.56       60.19     46.69 o 
   9   3   5       99.40      152.62     54.54 o 
  10   3   5     2854.49     2825.69    126.85 o 
  11   3   5      155.83      117.49     59.10 o 
  12   3   5      116.49      135.79     66.14 o 
 -12   4   5       22.30       74.74    114.68 o 
 -11   4   5      486.41      547.65    105.66 o 
 -10   4   5      365.96      457.45    104.38 o 
  -9   4   5     1250.97     1395.54    105.66 o 
  -8   4   5      600.16      680.38     96.64 o 
  -7   4   5     2504.99     1965.71   1011.54 o 
  -6   4   5       27.78       18.23     70.58 o 
  -5   4   5    11503.17    12494.00     97.48 o 
  -4   4   5     4893.50     5307.92     65.72 o 
  -3   4   5     3206.97     2956.98     75.40 o 
  -2   4   5    20462.43    21279.92    691.00 o 
  -1   4   5    26749.75    27320.98    625.61 o 
   0   4   5     3967.37     3901.82     89.56 o 
   1   4   5    14770.37    14404.11    171.38 o 
   2   4   5    13648.53    13913.07    565.69 o 
   3   4   5    17505.94    17315.08    496.75 o 
   4   4   5     1697.75     1605.58     97.93 o 
   6   4   5     1901.27     1772.24     71.00 o 
   7   4   5     1039.97      907.33    121.13 o 
   8   4   5       13.31       25.66     54.04 o 
   9   4   5     1196.77     1354.58     81.16 o 
  10   4   5      161.57      208.88     68.08 o 
  11   4   5       22.82       28.46     58.95 o 
  12   4   5        8.08       30.96     68.13 o 
 -12   5   5       50.57       94.07    117.26 o 
 -11   5   5       11.09       96.64    106.95 o 
 -10   5   5      494.03      632.70    100.51 o 
  -9   5   5      310.76      376.27     99.22 o 
  -8   5   5       61.83       46.39     94.07 o 
  -7   5   5     2294.78     2203.29     90.85 o 
  -6   5   5    16632.26    17635.09    610.15 o 
  -5   5   5      201.04       82.27    132.08 o 
  -4   5   5     1112.21     1197.78     53.45 o 
  -3   5   5     1114.26      965.98     58.21 o 
  -2   5   5    13529.05    11733.46    890.93 o 
  -1   5   5     1683.30     1678.45    101.80 o 
   0   5   5    11714.26    12737.37    266.09 o 
   1   5   5    11117.21    12085.11    170.74 o 
   2   5   5      386.45      344.51     67.41 o 
   3   5   5    33026.53    34759.92   1040.54 o 
   4   5   5    26789.32    25819.50    195.87 o 
   5   5   5      410.22       -7.73     68.30 o 
   6   5   5      183.83      272.55     68.68 o 
   7   5   5     1821.59     2242.97    190.07 o 
   8   5   5     6112.80     6109.31    381.42 o 
   9   5   5       40.51       43.72     53.78 o 
  10   5   5       12.38       -0.75     68.34 o 
  11   5   5       68.55      130.97     62.75 o 
  12   5   5      112.53      203.72     81.03 o 
 -12   6   5       60.24      103.09    115.97 o 
 -11   6   5        5.59      -50.26    103.09 o 
 -10   6   5       80.93       33.50    101.80 o 
  -9   6   5      621.84      729.34     99.22 o 
  -8   6   5       91.27       86.34     95.36 o 
  -7   6   5      845.69      890.07    123.06 o 
  -6   6   5      762.89      999.21    235.17 o 
  -5   6   5        2.29       19.97     66.52 o 
  -4   6   5      785.24     1000.41     51.15 o 
  -3   6   5    28515.31    28296.05    747.49 o 
  -2   6   5    16969.78    18322.42    108.42 o 
  -1   6   5    17749.83    20220.95    507.71 o 
   0   6   5      406.06      738.89    116.62 o 
   1   6   5    20517.29    21575.44    146.26 o 
   2   6   5     2371.34     2148.71    105.02 o 
   3   6   5      457.37      380.13     92.78 o 
   4   6   5     6713.27     6923.60    126.28 o 
   5   6   5     9900.51    10374.47    224.22 o 
   6   6   5      484.12      573.35     94.07 o 
   7   6   5     4855.32     4685.36    153.34 o 
   8   6   5        7.56      146.87     90.85 o 
   9   6   5       79.65      100.94     64.22 o 
  10   6   5        1.04       45.35     74.04 o 
  11   6   5     2243.80     2072.05     83.76 o 
 -12   7   5       24.42      249.99    114.68 o 
 -11   7   5       32.98      182.98    105.66 o 
 -10   7   5      712.56      631.41    101.80 o 
  -9   7   5     1897.04     1785.99     76.03 o 
  -8   7   5      645.30      715.17     70.87 o 
  -7   7   5      697.40      665.12    108.24 o 
  -6   7   5      917.55      878.64     92.13 o 
  -5   7   5     7266.48     6731.59    301.53 o 
  -4   7   5    23853.81    24439.87   1014.53 o 
  -3   7   5     1433.37     1257.01    134.29 o 
  -2   7   5     8368.19     9101.39     99.22 o 
  -1   7   5       63.31      144.82     53.39 o 
   0   7   5     6797.24     5997.50   1035.38 o 
   1   7   5     1563.87     1599.09     68.79 o 
   2   7   5     6578.06     6358.48    101.15 o 
   3   7   5      715.91      317.66    297.02 o 
   4   7   5     4945.24     3279.08   1859.44 o 
   5   7   5    15782.55    13315.11   4172.84 o 
   6   7   5     2073.96     2360.93    202.31 o 
   7   7   5     2570.39     2451.97     74.74 o 
   8   7   5       12.91      -13.91     77.47 o 
   9   7   5     1185.25     1165.57     89.46 o 
  10   7   5      411.27      525.82     89.13 o 
  11   7   5        0.19       27.06    106.95 o 
 -11   8   5      512.14      338.90    112.11 o 
 -10   8   5       84.73     -104.38    104.38 o 
  -9   8   5        1.46      -97.93     97.93 o 
  -8   8   5      248.53      349.21     95.36 o 
  -7   8   5     2268.81     2482.02    163.65 o 
  -6   8   5      403.33      459.03     71.07 o 
  -5   8   5    12456.02    11926.81    133.37 o 
  -4   8   5     1217.62     1248.24     78.74 o 
  -3   8   5     1945.56     2096.02     69.56 o 
  -2   8   5     3090.78     2790.77    351.48 o 
  -1   8   5    84254.91    74078.38  22487.44 o 
   0   8   5       29.00       -7.09     53.61 o 
   1   8   5     3654.21     4223.11   1076.61 o 
   2   8   5      820.79      760.37    184.34 o 
   3   8   5    32578.56    33510.11   2253.10 o 
   4   8   5      682.36      749.03     67.41 o 
   5   8   5      664.22      636.49     49.99 o 
   6   8   5      323.43      424.81     75.23 o 
   7   8   5     1016.28      957.35     75.23 o 
   8   8   5      597.62      670.89     60.48 o 
   9   8   5     2483.43     2435.34     87.75 o 
  10   8   5        3.43       21.91    103.09 o 
  11   8   5       31.21      158.50    109.53 o 
 -11   9   5      435.25      382.71     81.18 o 
 -10   9   5       91.54      293.80    104.38 o 
  -9   9   5      408.74      499.97     99.22 o 
  -8   9   5     1159.30     1030.87     96.64 o 
  -7   9   5     2772.15     3305.68    112.11 o 
  -6   9   5     1726.90     1808.27     61.45 o 
  -5   9   5      276.44      224.91    163.65 o 
  -4   9   5      652.67      564.22     60.77 o 
  -3   9   5     4968.06     5193.51    295.34 o 
  -2   9   5      175.14      189.29     55.79 o 
  -1   9   5     3774.57     4114.16     80.86 o 
   0   9   5      955.62      732.69    154.41 o 
   1   9   5     1069.10     1121.07     53.46 o 
   2   9   5     5121.01     5376.18     65.46 o 
   3   9   5    11683.71    11537.74    308.66 o 
   4   9   5      864.60      920.81     57.25 o 
   5   9   5     1617.77     1700.67    133.70 o 
   6   9   5     8679.92     9707.52     97.73 o 
   7   9   5     5382.14     5766.99    112.75 o 
   8   9   5      715.03     1005.61    244.83 o 
   9   9   5      276.65      181.69     99.22 o 
  10   9   5      929.66     1305.34    108.24 o 
  11   9   5      141.36      109.53     77.32 o 
 -11  10   5       17.76      -77.32    114.68 o 
 -10  10   5      222.22      136.59     74.74 o 
  -9  10   5     2363.35     2282.09     78.60 o 
  -8  10   5       62.89      154.63     95.36 o 
  -7  10   5     2080.17     1809.19    914.26 o 
  -6  10   5        2.49      -68.32     68.32 o 
  -5  10   5      250.01      209.51     66.97 o 
  -4  10   5     8526.80     8821.82    219.10 o 
  -3  10   5    23424.27    24918.64    430.95 o 
  -2  10   5     3354.55     3853.54     55.59 o 
  -1  10   5        9.71       52.39     46.88 o 
   0  10   5     9861.25     9876.24    148.11 o 
   1  10   5    24464.21    24051.24   1370.17 o 
   2  10   5     2798.10     3228.15     53.44 o 
   3  10   5     1082.48     1004.88     53.81 o 
   4  10   5     1185.72     1191.35     70.61 o 
   5  10   5     5134.14     5099.56    245.27 o 
   6  10   5      402.22      470.72     54.24 o 
   7  10   5      745.46      858.57    108.89 o 
   8  10   5       12.77       66.36     82.14 o 
   9  10   5       13.72       41.23     70.87 o 
  10  10   5      443.66      601.77    108.24 o 
  11  10   5      293.31      289.93     81.18 o 
 -11  11   5       29.00      146.90    113.40 o 
 -10  11   5      749.82      704.86     76.03 o 
  -9  11   5      667.30      671.36     73.45 o 
  -8  11   5      526.08      675.22    100.51 o 
  -7  11   5       33.68       29.48     68.79 o 
  -6  11   5     5727.41     5094.73    248.70 o 
  -5  11   5     1754.44     2090.57     70.61 o 
  -4  11   5     1056.56     1135.76     52.07 o 
  -3  11   5      625.94      604.17     51.18 o 
  -2  11   5     9976.93    11042.63    234.64 o 
  -1  11   5     1019.10     1097.68     49.41 o 
   0  11   5     3333.31     3322.15     54.61 o 
   1  11   5    10906.89    11387.19     70.31 o 
   2  11   5      150.32      202.60     47.69 o 
   3  11   5      207.76      281.24     54.75 o 
   4  11   5    19247.69    19140.26   1105.61 o 
   5  11   5     4320.51     4320.77    230.80 o 
   6  11   5       67.97      229.10     62.81 o 
   7  11   5       18.11      112.62     77.94 o 
   8  11   5     1658.99     1835.48    237.75 o 
   9  11   5      521.60      381.42     72.16 o 
  10  11   5        6.32      265.45    108.24 o 
 -10  12   5        0.23      123.70     76.03 o 
  -9  12   5      134.62      158.50     72.16 o 
  -8  12   5      424.29      671.36     99.22 o 
  -7  12   5       28.23      -23.75    104.38 o 
  -6  12   5     2808.01     2195.83    905.24 o 
  -5  12   5      175.17      218.88     73.23 o 
  -4  12   5     3822.07     3716.96     66.82 o 
  -3  12   5       17.69       37.33    119.98 o 
  -2  12   5    15480.63    16620.87    378.59 o 
  -1  12   5      923.33      884.42     57.00 o 
   0  12   5     6256.31     6592.15     67.40 o 
   1  12   5     2602.54     2882.97     66.30 o 
   2  12   5    15250.34    15815.13    228.04 o 
   3  12   5     1052.50     1038.93     58.09 o 
   4  12   5       35.39       64.65     55.00 o 
   5  12   5     2976.64     3422.92    210.38 o 
   6  12   5      871.13      736.02     79.63 o 
   7  12   5     1041.81     1036.24     83.76 o 
   8  12   5      818.08      758.98    103.09 o 
   9  12   5      983.66      867.22    105.66 o 
  10  12   5      110.09      162.36    113.40 o 
 -10  13   5       63.63      248.70    112.11 o 
  -9  13   5      102.69      269.32    104.38 o 
  -8  13   5     2719.01     2582.34     78.60 o 
  -7  13   5      176.00      136.82     48.74 o 
  -6  13   5        3.22      189.07     52.20 o 
  -5  13   5     2374.48     2387.50    146.86 o 
  -4  13   5     5897.57     5682.81    440.67 o 
  -3  13   5       52.25      226.61     54.80 o 
  -2  13   5     1054.30     1026.21     57.00 o 
  -1  13   5     2967.20     3155.07     63.32 o 
   0  13   5     3123.58     3257.99    173.32 o 
   1  13   5      781.36      920.78     46.17 o 
   2  13   5    10408.61    10457.79    180.92 o 
   3  13   5      255.49      396.01     56.00 o 
   4  13   5      151.54       10.25     53.63 o 
   5  13   5      735.94      758.61     58.00 o 
   6  13   5     4767.41     4383.30    229.43 o 
   7  13   5       32.54      119.57     61.42 o 
   8  13   5      125.96      157.21     69.58 o 
   9  13   5      190.14       55.41    105.66 o 
  10  13   5      254.94      462.60    109.53 o 
 -10  14   5      142.77      -10.31    113.40 o 
  -9  14   5       79.51      228.08    105.66 o 
  -8  14   5      163.00      280.91    100.51 o 
  -7  14   5      623.14      551.59    394.31 o 
  -6  14   5       37.02       61.49     53.48 o 
  -5  14   5      969.24      833.34     47.94 o 
  -4  14   5     2914.03     3198.64    125.22 o 
  -3  14   5      326.10      329.03     47.79 o 
  -2  14   5      326.50      422.81     48.60 o 
  -1  14   5     4786.31     5027.95    331.09 o 
   0  14   5    15032.96    14914.19    572.51 o 
   1  14   5      151.25      189.40     48.47 o 
   2  14   5        1.33       29.70     55.28 o 
   3  14   5     7268.40     7707.17    185.25 o 
   4  14   5     3425.95     3342.09    184.91 o 
   5  14   5      165.79      187.86     57.55 o 
   6  14   5     1258.31     1252.76    109.70 o 
   7  14   5      276.63      390.25     92.78 o 
   8  14   5      237.94      145.61    100.51 o 
   9  14   5      118.20       23.19     76.03 o 
  10  14   5      523.42      349.21    115.97 o 
 -10  15   5       76.30      140.46     81.18 o 
  -9  15   5       20.49       10.31    108.24 o 
  -8  15   5      178.75      261.58     74.74 o 
  -7  15   5     1957.07     1838.82     76.03 o 
  -6  15   5      225.25      214.58     54.82 o 
  -5  15   5      466.55      458.54     52.45 o 
  -4  15   5        1.54       70.05     44.38 o 
  -3  15   5     1809.01     2116.10     54.01 o 
  -2  15   5      262.91      381.42    127.26 o 
  -1  15   5       43.42      190.34    108.04 o 
   0  15   5      169.16      308.00     79.57 o 
   1  15   5      413.11      332.92     93.96 o 
   2  15   5        5.05       -3.96     41.87 o 
   3  15   5     4212.90     4375.23    132.84 o 
   4  15   5     4809.98     5024.05    371.76 o 
   5  15   5      107.37      203.91     63.40 o 
   6  15   5        4.64      -25.80     54.98 o 
   7  15   5     1201.35     1317.64    168.16 o 
   8  15   5     1182.18      935.52     76.03 o 
   9  15   5      112.19      311.84    110.82 o 
  -9  16   5      130.31      261.58    108.24 o 
  -8  16   5      166.73       60.56    105.66 o 
  -7  16   5      474.80      514.15    105.66 o 
  -6  16   5      403.08      484.42     83.11 o 
  -5  16   5      239.18      255.65     46.49 o 
  -4  16   5      369.89      317.10     41.96 o 
  -3  16   5     5831.88     5984.99    203.07 o 
  -2  16   5      924.02      883.02    100.00 o 
  -1  16   5      178.72      186.41     80.89 o 
   0  16   5     1280.10     1379.01     48.42 o 
   1  16   5     8474.02     8657.83    148.77 o 
   2  16   5      588.04      618.44     55.04 o 
   3  16   5       96.81      157.56     45.49 o 
   4  16   5      801.21      843.34     68.32 o 
   5  16   5     1523.59     1426.79     51.10 o 
   6  16   5       42.86       55.27     51.36 o 
   7  16   5       12.36      111.24     81.99 o 
   8  16   5       95.17       86.34    108.24 o 
   9  16   5       67.92       45.10    112.11 o 
  -9  17   5      130.42      224.21    112.11 o 
  -8  17   5       20.76      -76.03     76.03 o 
  -7  17   5       36.55       97.93    103.09 o 
  -6  17   5      250.30      169.47     76.67 o 
  -5  17   5     1615.71     1178.18    286.92 o 
  -4  17   5       51.73      116.02     78.07 o 
  -3  17   5      973.18      783.94    109.53 o 
  -2  17   5     1372.95     1190.14     64.81 o 
  -1  17   5     1386.22     1421.12     56.53 o 
   0  17   5      238.20      411.45     91.51 o 
   1  17   5     1020.12     1035.97     49.49 o 
   2  17   5      920.88     1002.28     88.14 o 
   3  17   5      102.91       77.97     66.36 o 
   4  17   5        7.27      -68.30     68.30 o 
   5  17   5     2998.24     2695.83    111.14 o 
   6  17   5      234.69       73.16     60.81 o 
   7  17   5      104.85      235.03     88.27 o 
   8  17   5      103.28       37.37     77.32 o 
  -8  18   5      234.01      514.15     78.60 o 
  -7  18   5       40.04      -50.26     74.74 o 
  -6  18   5      320.89      204.89     99.22 o 
  -5  18   5      110.97      156.30     48.20 o 
  -4  18   5      240.00      235.59     87.42 o 
  -3  18   5      174.21      147.49     47.96 o 
  -2  18   5     1739.86     1530.92     82.63 o 
  -1  18   5     2119.43     2121.82     95.56 o 
   0  18   5      141.65      147.77     74.31 o 
   1  18   5       32.22       80.53     80.33 o 
   2  18   5     1641.31     1626.94     50.55 o 
   3  18   5     1365.39     1163.15     77.25 o 
   4  18   5       16.49      151.67     55.07 o 
   5  18   5      187.38      113.83     57.26 o 
   6  18   5      389.05      422.63     68.65 o 
   7  18   5      403.55      215.18    111.46 o 
   8  18   5      136.24       61.85    112.11 o 
  -8  19   5      145.95      202.31    114.68 o 
  -7  19   5      414.46      353.07     78.60 o 
  -6  19   5       51.59      131.28    110.52 o 
  -5  19   5      707.66      450.44    166.57 o 
  -4  19   5     1008.51      910.69    282.69 o 
  -3  19   5      314.84      314.68    115.96 o 
  -2  19   5        0.21      116.40     62.36 o 
  -1  19   5      469.55      362.49     59.32 o 
   0  19   5      774.08      813.40     81.16 o 
   1  19   5      172.00      127.82     56.55 o 
   2  19   5      344.71      469.74     57.02 o 
   3  19   5      379.02      337.20     45.38 o 
   4  19   5      285.37      263.26     68.30 o 
   5  19   5       88.07       53.27     74.00 o 
   6  19   5      617.11      693.87    125.64 o 
   7  19   5       45.58      116.31     87.30 o 
  -7  20   5       82.64      173.96     81.18 o 
  -6  20   5      184.03       87.66     85.44 o 
  -5  20   5        3.40      -13.03    111.46 o 
  -4  20   5      505.79      601.11     59.72 o 
  -3  20   5      296.92      424.51    128.00 o 
  -2  20   5      519.41      346.83     81.65 o 
  -1  20   5      588.01      624.57     46.05 o 
   0  20   5     3437.41     2956.85    502.77 o 
   1  20   5      109.50      141.41     48.78 o 
   2  20   5      187.14      161.51     63.38 o 
   3  20   5      421.82      680.60    238.78 o 
   4  20   5     2275.11     2077.28    119.84 o 
   5  20   5       52.09       78.68     61.69 o 
   6  20   5      186.92      282.23     72.81 o 
   7  20   5       71.32      165.80     72.61 o 
  -6  21   5        6.29      -18.61     85.60 o 
  -5  21   5       34.75       67.44     76.47 o 
  -4  21   5      446.92      247.21     86.91 o 
  -3  21   5      886.57      597.78    238.45 o 
  -2  21   5       13.73      224.95     50.66 o 
  -1  21   5       53.87      119.66     49.52 o 
   0  21   5        2.01      -50.01     50.01 o 
   1  21   5      210.89      177.97     58.76 o 
   2  21   5       25.74      118.51     45.50 o 
   3  21   5      402.05      467.57    115.15 o 
   4  21   5      266.81      224.89     53.27 o 
   5  21   5        4.20      -66.97     66.97 o 
   6  21   5        0.54      109.53     79.27 o 
  -5  22   5       32.77      115.18     68.29 o 
  -4  22   5      473.21      346.21     78.30 o 
  -3  22   5      675.81      644.92     62.99 o 
  -2  22   5      118.96      132.14     73.94 o 
  -1  22   5        9.61      -51.44     51.44 o 
   0  22   5       89.80      151.02     46.41 o 
   1  22   5     1094.56     1247.25     87.75 o 
   2  22   5      860.41      847.41     49.43 o 
   3  22   5        5.27       -9.61     88.52 o 
   4  22   5        5.42       37.78    144.32 o 
   5  22   5      315.55      248.27     69.60 o 
  -4  23   5        6.84       82.15     85.05 o 
  -3  23   5      111.60      200.52     63.65 o 
  -2  23   5        2.84       14.96     48.03 o 
  -1  23   5      915.48      716.74    229.55 o 
   0  23   5       28.38      173.50     64.28 o 
   1  23   5      724.22      602.58     55.65 o 
   2  23   5        3.30       82.88     54.71 o 
   3  23   5      319.31      237.92     64.11 o 
   4  23   5       49.00      269.50     80.04 o 
  -3  24   5      230.08      135.68     67.44 o 
  -2  24   5      594.99      787.88     82.90 o 
  -1  24   5      171.56      164.92     67.01 o 
   0  24   5        0.95      -51.64     94.71 o 
   1  24   5      148.91      115.54     65.75 o 
   2  24   5      102.91      106.11    147.54 o 
   3  24   5      196.25      334.85     80.54 o 
 -12   0   6        9.51       56.41     98.36 o 
 -10   0   6     1540.36     1680.32    130.15 o 
  -8   0   6     1729.60     1836.24    104.38 o 
  -6   0   6    12735.23    14245.06    442.63 o 
  -4   0   6       62.07       68.42     76.78 o 
  -2   0   6    53717.86    54836.71    574.07 o 
   0   0   6     8315.43     8575.91    100.58 o 
   2   0   6    20837.48    21532.36    176.54 o 
   4   0   6    45825.56    43375.26    211.33 o 
   6   0   6     1554.85     1523.11     69.58 o 
   8   0   6     9050.45     8009.81   1079.84 o 
  10   0   6      171.69      300.24    101.80 o 
  12   0   6      205.92      180.19     91.86 o 
 -12   1   6       48.10      166.36    102.34 o 
 -11   1   6      236.18      274.04     86.98 o 
 -10   1   6      886.16      979.39     89.72 o 
  -9   1   6     1263.91     1312.96     80.91 o 
  -8   1   6       25.04       52.83     81.09 o 
  -7   1   6     3526.63     3634.82     83.29 o 
  -6   1   6      864.50      904.51     50.67 o 
  -5   1   6     3573.97     4046.66     76.03 o 
  -4   1   6     9918.41    10506.10    109.55 o 
  -3   1   6    27815.36    28583.58    234.16 o 
  -2   1   6     4808.48     4560.73     76.44 o 
  -1   1   6      133.91      191.83     50.46 o 
   0   1   6    47871.58    48511.48    707.51 o 
   1   1   6    44149.30    45750.61    641.16 o 
   2   1   6    13756.61    14002.04     81.91 o 
   3   1   6      226.37      313.61     65.14 o 
   4   1   6     3033.92     2953.73     84.40 o 
   5   1   6     1156.94     1284.28     55.94 o 
   6   1   6     1933.36     2091.25     81.18 o 
   7   1   6      492.63      498.02     65.59 o 
   8   1   6      465.17      216.13    119.58 o 
   9   1   6        5.96       18.41     46.88 o 
  10   1   6      741.20      705.00    194.18 o 
  11   1   6      105.48      143.85     61.00 o 
  12   1   6      851.07      859.96     69.24 o 
 -12   2   6      233.48      188.13    137.88 o 
 -11   2   6       76.88       73.45    128.86 o 
 -10   2   6       11.34       63.05     83.30 o 
  -9   2   6      684.21      649.63     80.54 o 
  -8   2   6     6025.13     6469.70    100.45 o 
  -7   2   6      381.74      315.30     61.75 o 
  -6   2   6       56.41       93.68     48.87 o 
  -5   2   6     1646.45     1455.38     60.82 o 
  -4   2   6    15659.68    15810.82    280.48 o 
  -3   2   6        3.79       25.29     47.60 o 
  -2   2   6     2209.48     2336.63     57.46 o 
  -1   2   6       42.83       25.52     50.91 o 
   0   2   6    25501.58    27674.44    307.45 o 
   1   2   6      760.45      944.76     65.44 o 
   2   2   6    16126.52    16626.32    223.45 o 
   3   2   6    12474.29    12872.00    397.53 o 
   4   2   6    14540.74    14964.41    145.61 o 
   5   2   6     3118.93     2841.34     78.60 o 
   6   2   6     9308.32     9283.01    128.86 o 
   7   2   6     3287.74     3403.17    104.38 o 
   8   2   6      163.67      191.14     66.50 o 
   9   2   6       96.56      185.57     46.95 o 
  10   2   6      566.45      632.51     66.21 o 
  11   2   6      425.89      458.69     56.45 o 
  12   2   6        4.12      109.06     71.73 o 
 -12   3   6      179.72      275.76    140.46 o 
 -11   3   6      397.22      130.15    109.53 o 
 -10   3   6        4.59      -25.77     97.93 o 
  -9   3   6        9.18       35.41     84.91 o 
  -8   3   6      436.41      410.82     81.56 o 
  -7   3   6      247.06      377.95     64.06 o 
  -6   3   6      283.41      337.46     54.28 o 
  -5   3   6     8028.72     7781.78    287.92 o 
  -4   3   6     6431.60     8017.71    241.23 o 
  -3   3   6      393.95      390.31     47.47 o 
  -2   3   6     2835.18     2768.10     64.73 o 
  -1   3   6    86032.35    90663.87   2587.14 o 
   0   3   6    11220.23    11833.34    376.57 o 
   1   3   6     5627.71     5970.26     92.93 o 
   2   3   6    10935.61    10578.58    132.72 o 
   3   3   6    35476.07    35416.77   1028.94 o 
   4   3   6      130.79       96.64     88.91 o 
   5   3   6     4252.05     4100.30    108.24 o 
   7   3   6     2000.41      135.30     69.58 o 
   8   3   6       61.52      193.37     95.36 o 
   9   3   6     1960.97     1944.96     95.23 o 
  10   3   6      625.32      607.26     48.59 o 
  11   3   6       16.94       74.81     57.58 o 
  12   3   6      281.11      229.54     65.02 o 
 -12   4   6      251.56      367.25    115.97 o 
 -11   4   6       59.11       70.87    108.24 o 
 -10   4   6     1421.65     1298.90    105.66 o 
  -9   4   6     2315.26     2450.90    104.38 o 
  -8   4   6     1953.20     1977.99    101.80 o 
  -7   4   6      678.83      611.26    160.43 o 
  -6   4   6     4648.69     5072.30     77.24 o 
  -5   4   6     8404.48     8898.15    273.97 o 
  -4   4   6     2666.08     2616.54     88.90 o 
  -3   4   6     1417.01     1802.59     53.05 o 
  -2   4   6     3551.74     4062.60    109.42 o 
  -1   4   6     2488.91     2857.74    107.60 o 
   0   4   6     1304.21     1387.67     78.36 o 
   1   4   6     8165.80     8450.28    230.66 o 
   2   4   6      733.06      799.53     69.23 o 
   3   4   6     1258.39     1167.23     58.19 o 
   4   4   6     2462.28     2257.48     71.52 o 
   7   4   6     4682.81     3643.02   2142.28 o 
   8   4   6       47.67       60.44     72.06 o 
   9   4   6     1113.22     1230.15     70.57 o 
  10   4   6        9.85      -29.83     48.66 o 
  11   4   6      361.95      339.47     60.16 o 
  12   4   6       44.68      168.94    102.44 o 
 -12   5   6        2.78       12.89    141.74 o 
 -11   5   6        4.24     -108.24    108.24 o 
 -10   5   6      145.93      -41.23    100.51 o 
  -9   5   6     1033.70     1204.83    100.51 o 
  -8   5   6       78.82       59.26     55.27 o 
  -7   5   6     3616.85     3589.66    118.55 o 
  -6   5   6      414.43      363.46     69.25 o 
  -5   5   6      606.78      697.26     65.45 o 
  -4   5   6     1462.14     1451.39     53.56 o 
  -3   5   6    22240.99    22138.34    950.74 o 
  -2   5   6      207.99      169.62     48.66 o 
  -1   5   6     2753.97     2885.31     57.82 o 
   0   5   6       34.92      124.99     71.07 o 
   1   5   6     7289.10     7070.87     74.70 o 
   2   5   6     1423.45     1731.89     71.52 o 
   3   5   6      106.84       75.74     62.37 o 
   4   5   6      284.42      367.25     91.49 o 
   6   5   6        1.70       -2.58     70.87 o 
   7   5   6     1656.66     1899.46     75.38 o 
   8   5   6      835.82      973.72     68.94 o 
   9   5   6       87.62      178.52     70.60 o 
  10   5   6      401.38      517.07     57.90 o 
  11   5   6      484.53      515.85     85.74 o 
 -12   6   6        0.97       83.76    117.26 o 
 -11   6   6      146.65      124.99    108.24 o 
 -10   6   6      202.85      390.44     99.22 o 
  -9   6   6      202.26      376.27     96.64 o 
  -8   6   6       19.40       35.62     63.79 o 
  -7   6   6     2660.01     2553.46     64.01 o 
  -6   6   6     4602.78     4039.00    252.56 o 
  -5   6   6      207.75      298.84     68.32 o 
  -4   6   6      433.41      512.73     61.20 o 
  -3   6   6     6711.61     6335.82    304.29 o 
  -2   6   6     1330.15     1198.01     58.26 o 
  -1   6   6      482.79      663.56     58.36 o 
   0   6   6    17954.17    20779.52    381.42 o 
   1   6   6      165.98      179.08     53.63 o 
   2   6   6     5363.30     5358.00     80.17 o 
   3   6   6    12971.68    13312.30    264.81 o 
   4   6   6    12878.85    11416.92    141.74 o 
   5   6   6      936.76      528.15    282.20 o 
   6   6   6      371.27      108.10    183.62 o 
   7   6   6     4305.84     4577.75    391.73 o 
   8   6   6     3058.89     3348.76    351.79 o 
   9   6   6      509.38      549.85     62.48 o 
  10   6   6       97.36      173.50     56.01 o 
  11   6   6      257.03      230.36     65.79 o 
 -12   7   6        0.06       10.31    117.26 o 
 -11   7   6      702.29      856.91    110.82 o 
 -10   7   6       92.92      -25.77    101.80 o 
  -9   7   6     1294.21     1204.83    103.09 o 
  -8   7   6     1646.88     1448.51    891.06 o 
  -7   7   6     1627.53     1793.81    122.42 o 
  -6   7   6      309.56      364.21    194.58 o 
  -5   7   6     6315.67     6869.96    192.64 o 
  -4   7   6    14207.37    14973.52    855.03 o 
  -3   7   6       61.35      101.60     47.15 o 
  -2   7   6        7.72       36.62    111.46 o 
  -1   7   6     5992.80     6168.56    110.17 o 
   0   7   6    11777.92    11891.76    126.93 o 
   1   7   6       82.93      223.70     64.23 o 
   2   7   6       10.60       62.86     61.50 o 
   3   7   6      845.11      806.32     66.93 o 
   4   7   6     3638.65     3284.62    104.38 o 
   5   7   6      320.37      210.53    170.74 o 
   6   7   6       31.02      -73.74     82.47 o 
   7   7   6       28.47        4.11     69.66 o 
   8   7   6       93.52      177.89     58.02 o 
   9   7   6       64.86      174.83     64.84 o 
  10   7   6      134.67      147.38     61.81 o 
  11   7   6       25.47     -109.53    109.53 o 
 -11   8   6       37.72      225.50    110.82 o 
 -10   8   6       48.60       56.70    104.38 o 
  -9   8   6      108.19       25.77     97.93 o 
  -8   8   6     1823.78     1191.95    632.05 o 
  -7   8   6       25.87      157.13     53.16 o 
  -6   8   6      274.28      188.97     70.14 o 
  -5   8   6       43.75      166.44     55.94 o 
  -4   8   6     7998.66     7984.18    183.41 o 
  -3   8   6       69.49       58.51     44.15 o 
  -2   8   6    10717.95    10403.61   1916.13 o 
  -1   8   6     3925.82     4559.35     72.16 o 
   0   8   6        4.29       67.00     64.12 o 
   1   8   6     1432.20     1449.44     55.00 o 
   2   8   6     7886.72     8190.81    227.44 o 
   3   8   6     1776.79     1844.52    129.50 o 
   4   8   6      114.71       73.58     53.23 o 
   5   8   6      345.30      500.56    149.87 o 
   6   8   6     4642.41     4959.23    149.48 o 
   7   8   6      105.85      159.52     55.31 o 
   8   8   6        2.67       74.07     72.76 o 
   9   8   6      642.11      745.89     58.69 o 
  10   8   6      363.76      361.65     68.53 o 
  11   8   6       24.56      -61.85     79.89 o 
 -11   9   6        2.84      155.92    110.82 o 
 -10   9   6      386.71      286.07    101.80 o 
  -9   9   6      187.12       92.78     97.93 o 
  -8   9   6       38.70       30.56     62.50 o 
  -7   9   6      259.11      368.89     54.82 o 
  -6   9   6     1315.21     1306.84     57.67 o 
  -5   9   6     2780.86     2729.29     81.18 o 
  -4   9   6      186.32      205.06     47.20 o 
  -3   9   6     2652.97     2776.52     49.34 o 
  -2   9   6    16934.67    16216.97   1588.46 o 
  -1   9   6     6977.83     7169.89     71.11 o 
   0   9   6     1040.05     1022.94    332.02 o 
   1   9   6      684.51      544.06    155.75 o 
   2   9   6     7374.42     7141.97   1815.52 o 
   3   9   6     6130.98     6525.11    197.19 o 
   4   9   6      150.43       81.42     66.93 o 
   5   9   6     1144.39     1168.67     56.27 o 
   6   9   6      580.18      578.23     60.01 o 
   7   9   6      959.58     1128.75     60.34 o 
   8   9   6      609.07      609.43     62.33 o 
   9   9   6      735.41      754.40     97.63 o 
  10   9   6        2.49       52.83     74.74 o 
  11   9   6       59.31      122.42     77.32 o 
 -11  10   6        3.20       46.39    114.68 o 
 -10  10   6      497.72      485.80     77.32 o 
  -9  10   6      395.94      365.96     70.87 o 
  -8  10   6     1248.81     1179.47    659.76 o 
  -7  10   6      201.36      300.00    172.03 o 
  -6  10   6     4213.24     4443.94     81.83 o 
  -5  10   6     5496.97     5704.81     76.54 o 
  -4  10   6     2446.76     2384.84    145.63 o 
  -3  10   6     2051.73     2152.99     47.89 o 
  -2  10   6      755.88      860.24    120.71 o 
  -1  10   6     1752.15     1498.24    300.48 o 
   0  10   6     2784.24     2868.38     53.04 o 
   1  10   6     8554.16     9146.96    264.72 o 
   2  10   6      109.18       82.17     46.24 o 
   3  10   6       29.08       64.10     58.54 o 
   4  10   6     2310.45     2068.01    208.11 o 
   5  10   6     4637.03     4563.76    344.32 o 
   6  10   6       27.89       -4.06     47.30 o 
   7  10   6      169.03      221.93     73.38 o 
   8  10   6      296.94      351.26     80.57 o 
   9  10   6      388.50      400.75    101.80 o 
  10  10   6        8.31      407.19    106.95 o 
  11  10   6        0.28       50.26    114.68 o 
 -11  11   6      343.98      166.23     81.18 o 
 -10  11   6        0.66     -105.66    105.66 o 
  -9  11   6       96.47      -81.18    101.80 o 
  -8  11   6      810.84      577.59    440.70 o 
  -7  11   6      912.30      783.70    149.48 o 
  -6  11   6      138.10      200.14     66.36 o 
  -5  11   6     1191.65     1085.68    105.26 o 
  -4  11   6      893.93      963.96     55.40 o 
  -3  11   6     6146.91     6482.51    126.56 o 
  -2  11   6      701.11      713.58     49.19 o 
  -1  11   6      114.30       72.07     42.89 o 
   0  11   6     4947.09     5096.05    118.83 o 
   1  11   6     5258.21     5396.54     64.47 o 
   2  11   6      627.20      513.68     81.90 o 
   3  11   6       76.53      163.58     85.03 o 
   4  11   6      782.92      756.59     56.60 o 
   5  11   6      359.71      499.38     47.82 o 
   6  11   6      200.88      283.18     50.44 o 
   7  11   6      221.51      171.35    103.73 o 
   8  11   6      598.88      546.26     63.94 o 
   9  11   6      108.73      229.37     70.87 o 
  10  11   6      134.09      126.28    109.53 o 
 -10  12   6       76.33     -108.24    108.24 o 
  -9  12   6        1.12        7.73     74.74 o 
  -8  12   6       10.88      170.09     95.36 o 
  -7  12   6     2762.02     2824.86     73.79 o 
  -6  12   6     1157.23      907.96    230.01 o 
  -5  12   6      394.31      331.24     55.51 o 
  -4  12   6      360.55      469.59     43.76 o 
  -3  12   6     2263.57     2301.79    130.69 o 
  -2  12   6     3745.18     4027.04     64.13 o 
  -1  12   6     3445.81     3689.02     55.24 o 
   0  12   6     3478.05     3424.75     91.65 o 
   1  12   6      305.75      313.45     52.01 o 
   2  12   6     3825.29     3787.56    100.74 o 
   3  12   6     7786.69     7364.94    268.65 o 
   4  12   6     7592.06     7893.42    610.79 o 
   5  12   6      329.13      328.25     47.44 o 
   6  12   6      302.21      371.35     46.42 o 
   7  12   6     2340.09     2238.38     64.55 o 
   8  12   6      796.01      706.84     88.16 o 
   9  12   6        0.48      121.13    104.38 o 
  10  12   6       29.16      -36.08    109.53 o 
 -10  13   6      670.41      965.15    113.40 o 
  -9  13   6      694.01      481.93     76.03 o 
  -8  13   6      319.20      154.63     99.22 o 
  -7  13   6      494.73      662.73     69.23 o 
  -6  13   6     1662.09     1827.57    139.17 o 
  -5  13   6     1359.82     1435.81    113.92 o 
  -4  13   6     2458.69     2813.94     91.34 o 
  -3  13   6      464.66      453.39     43.31 o 
  -2  13   6      450.34      425.46     97.55 o 
  -1  13   6     3415.86     3576.83     87.40 o 
   0  13   6    10590.72    10555.79    117.62 o 
   1  13   6     1556.62     1455.11     71.31 o 
   2  13   6     1354.34     1271.09     82.74 o 
   3  13   6      370.92      470.95     55.51 o 
   4  13   6     2372.59     2708.88    409.77 o 
   5  13   6       47.80       85.69     44.87 o 
   6  13   6      852.21     1019.38    113.62 o 
   7  13   6      121.28      197.20     76.16 o 
   8  13   6       32.48      162.53     67.96 o 
   9  13   6      100.36      194.58    105.66 o 
  10  13   6      229.31       56.70    113.40 o 
 -10  14   6      220.02      119.84     82.47 o 
  -9  14   6      305.07      416.21    108.24 o 
  -8  14   6     1341.85      966.44     73.45 o 
  -7  14   6      158.76       99.37     56.97 o 
  -6  14   6        0.06       49.76     73.45 o 
  -5  14   6     1169.05     1399.74    104.81 o 
  -4  14   6     1881.65     1977.76     71.73 o 
  -3  14   6      353.19      408.12     58.46 o 
  -2  14   6      598.48      582.47     78.06 o 
  -1  14   6       84.91      186.04     44.06 o 
   0  14   6     1137.92     1117.65     62.67 o 
   1  14   6     1383.37     1429.15     59.51 o 
   2  14   6     3154.21     3529.31     51.46 o 
   3  14   6      533.17      629.37     48.59 o 
   4  14   6     1011.48     1173.37     68.34 o 
   5  14   6     1416.74     1373.91     80.85 o 
   6  14   6     2402.96     2311.65    208.07 o 
   7  14   6      149.43       44.59     77.40 o 
   8  14   6      339.30      273.40     87.80 o 
   9  14   6      602.59      694.55     77.32 o 
  -9  15   6       32.79       64.43    110.82 o 
  -8  15   6      651.17      896.86    106.95 o 
  -7  15   6      536.33      623.41    432.32 o 
  -6  15   6     2658.76     2744.19    269.96 o 
  -5  15   6        0.85       -5.77    107.88 o 
  -4  15   6       44.80       48.77     63.43 o 
  -3  15   6      875.81      952.65     58.10 o 
  -2  15   6    13841.96    14157.66    201.39 o 
  -1  15   6     1459.12     1536.90    122.01 o 
   0  15   6        6.61       95.36     72.89 o 
   1  15   6     1473.36     1446.25     71.88 o 
   2  15   6     6257.68     6522.33    105.27 o 
   3  15   6      498.15      702.59     76.92 o 
   4  15   6       35.13       59.92    117.91 o 
   5  15   6      734.57      672.46     49.70 o 
   6  15   6      608.49      679.31     90.26 o 
   7  15   6      883.37      808.64     55.60 o 
   8  15   6      637.52      708.72     76.03 o 
   9  15   6      284.96      341.48    110.82 o 
  -9  16   6      520.85      311.84     77.32 o 
  -8  16   6       61.68      190.71     73.45 o 
  -7  16   6      119.41       82.44    145.61 o 
  -6  16   6     1265.34     1435.75     82.47 o 
  -5  16   6     2020.72     2096.14    113.15 o 
  -4  16   6       49.88      104.13     41.88 o 
  -3  16   6      111.25      187.56     68.51 o 
  -2  16   6     2072.22     2160.05     66.43 o 
  -1  16   6     1721.40     1688.62     81.53 o 
   0  16   6     1121.06     1147.89     64.45 o 
   1  16   6     2016.22     2025.53     50.97 o 
   2  16   6      626.06      640.04     52.63 o 
   3  16   6       20.10       91.02     62.46 o 
   4  16   6     1913.47     1814.93    190.07 o 
   5  16   6     1662.50     1755.90    110.75 o 
   6  16   6     1403.98     1242.02     61.00 o 
   7  16   6        8.18       62.60     63.63 o 
   8  16   6      298.08      217.77    108.24 o 
   9  16   6      278.34      288.64     79.89 o 
  -9  17   6      547.37      425.23    115.97 o 
  -8  17   6       41.28      195.87    106.95 o 
  -7  17   6       51.17      271.89    103.09 o 
  -6  17   6       23.98       22.02    133.37 o 
  -5  17   6      211.91      210.81     46.91 o 
  -4  17   6     3862.95     4157.66    159.31 o 
  -3  17   6     1515.19     1463.09     46.38 o 
  -2  17   6        1.25       61.75     78.64 o 
  -1  17   6        1.13       48.17     55.04 o 
   0  17   6     4447.53     4453.28     82.03 o 
   1  17   6     1434.83     1581.83     41.91 o 
   2  17   6        2.14       36.95    104.88 o 
   3  17   6       88.96      202.68     48.78 o 
   4  17   6     2336.86     2151.52     78.56 o 
   5  17   6      190.57      302.14     48.15 o 
   6  17   6      698.04      676.49     62.56 o 
   7  17   6        1.30      -58.63     71.50 o 
   8  17   6      133.59      197.15    108.24 o 
  -8  18   6      111.04      177.83     78.60 o 
  -7  18   6     1913.11     1939.33    110.82 o 
  -6  18   6        3.74      -86.34     86.34 o 
  -5  18   6        2.81       53.28     51.35 o 
  -4  18   6      650.12      678.01     52.83 o 
  -3  18   6     2487.52     2581.35    117.31 o 
  -2  18   6      227.22      315.82     56.28 o 
  -1  18   6      961.18     1015.51     50.01 o 
   0  18   6      368.59      510.73     74.91 o 
   1  18   6      457.53      455.06     56.78 o 
   2  18   6     1247.70     1268.74     59.01 o 
   3  18   6     4074.79     3592.51    116.04 o 
   4  18   6      152.29      214.92     50.01 o 
   5  18   6      265.57      321.17     59.23 o 
   6  18   6     1554.77     1341.71     94.22 o 
   7  18   6     1193.27     1062.35     77.96 o 
   8  18   6        7.41       96.64    113.40 o 
  -8  19   6      109.03      130.15    114.68 o 
  -7  19   6      284.75      610.79    110.82 o 
  -6  19   6      659.33      330.35    246.77 o 
  -5  19   6     1153.29     1220.51    170.99 o 
  -4  19   6      312.89      353.25     75.97 o 
  -3  19   6       27.10       93.04     52.76 o 
  -2  19   6     2924.94     2781.63    160.57 o 
  -1  19   6     2457.16     2728.68     94.33 o 
   0  19   6     1362.19     1451.64     58.76 o 
   1  19   6      871.21      883.56     77.35 o 
   2  19   6     1714.59     1584.72     60.80 o 
   3  19   6      806.62      835.44     93.04 o 
   4  19   6      245.71      210.96     50.81 o 
   5  19   6      261.58      253.35     59.75 o 
   6  19   6      330.77      307.07     70.54 o 
   7  19   6       50.68      109.75     86.33 o 
  -7  20   6       81.45       76.03     83.76 o 
  -6  20   6      148.38      129.44     70.18 o 
  -5  20   6     1437.25     1060.93    157.60 o 
  -4  20   6      245.49      249.50     61.85 o 
  -3  20   6        1.80      114.17     44.73 o 
  -2  20   6      116.91      133.62     45.82 o 
  -1  20   6      391.66      459.56     57.77 o 
   0  20   6        2.49       14.83     45.41 o 
   1  20   6     1395.70     1477.84     70.50 o 
   2  20   6      176.56      300.47     59.02 o 
   3  20   6       80.55      181.10     50.63 o 
   4  20   6        2.89      107.46     52.22 o 
   5  20   6     2961.52     2333.94    270.55 o 
   6  20   6       13.61       44.50     68.83 o 
   7  20   6        9.02      156.14    108.89 o 
  -6  21   6      542.03      487.93     91.02 o 
  -5  21   6       17.49      109.89     45.95 o 
  -4  21   6      342.00      373.80     88.10 o 
  -3  21   6     1162.54     1202.74     73.08 o 
  -2  21   6     1368.95     1310.98    107.10 o 
  -1  21   6      120.28      147.74     58.51 o 
   0  21   6      434.10      450.07     45.82 o 
   1  21   6     2127.52     1994.60    104.82 o 
   2  21   6     1481.40     1532.68     61.96 o 
   3  21   6       14.56      -45.95     45.95 o 
   4  21   6      412.64      321.09     54.09 o 
   5  21   6      501.60      508.39     76.68 o 
   6  21   6      193.03       88.18     65.79 o 
  -5  22   6       58.55      -39.90     63.09 o 
  -4  22   6       17.28      -58.23    148.27 o 
  -3  22   6      999.87      763.62    179.62 o 
  -2  22   6      253.31      263.02     52.95 o 
  -1  22   6      676.47      705.79     61.72 o 
   0  22   6      108.93      205.14     52.06 o 
   1  22   6      279.71      363.09     61.99 o 
   2  22   6      261.70      351.78     77.45 o 
   3  22   6     1352.79     1086.45    123.58 o 
   4  22   6       62.68      116.52     54.23 o 
   5  22   6        3.11      224.93     85.69 o 
  -4  23   6      251.41      276.42     82.37 o 
  -3  23   6       20.93      148.79     54.88 o 
  -2  23   6       39.33       20.06     49.56 o 
  -1  23   6      396.03      459.99     63.47 o 
   0  23   6     1283.18     1322.79    148.68 o 
   1  23   6       33.02       39.51     63.73 o 
   2  23   6       13.75      148.73     48.26 o 
   3  23   6      141.54      138.95     49.88 o 
   4  23   6      706.95      733.80     74.74 o 
  -3  24   6      207.73      209.28    100.51 o 
  -2  24   6        5.33      -32.59     87.56 o 
  -1  24   6      506.31      335.54    180.90 o 
   0  24   6       16.41      179.10    139.10 o 
   1  24   6      470.88      514.50     98.19 o 
   2  24   6      193.28      107.97     51.22 o 
 -11   0   7       65.44      104.38    131.44 o 
  -9   0   7     2280.08     2127.46    128.86 o 
  -7   0   7      247.26      300.42    110.17 o 
  -5   0   7    28245.12    31632.14    764.13 o 
  -3   0   7      109.06      170.52     54.34 o 
  -1   0   7    44637.48    43028.04    974.82 o 
   1   0   7     2363.64     2328.91    118.55 o 
   3   0   7     9729.90     8822.98    121.13 o 
   5   0   7    18229.74    18721.94    148.19 o 
   7   0   7       22.85       18.04     91.49 o 
   9   0   7     6121.60     6269.33    345.34 o 
  11   0   7       94.26      414.93    132.72 o 
 -12   1   7      285.82      252.00    109.44 o 
 -11   1   7      840.98      760.42     89.82 o 
 -10   1   7      708.63      626.19     79.19 o 
  -9   1   7      311.19      313.15     84.19 o 
  -8   1   7     5971.86     5317.41   1418.53 o 
  -7   1   7     2211.77     2323.84     77.56 o 
  -6   1   7     3496.76     3492.03     77.19 o 
  -5   1   7      878.57      912.33     50.27 o 
  -4   1   7     4626.13     4076.55     56.54 o 
  -3   1   7       70.42       33.46     47.76 o 
  -2   1   7     4420.16     4108.48     72.54 o 
  -1   1   7     5047.95     5229.82     61.86 o 
   0   1   7    22748.48    22583.43    329.70 o 
   1   1   7     1963.63     1627.00     49.22 o 
   2   1   7    51277.38    51360.08    738.49 o 
   3   1   7     8715.65     8079.98     83.81 o 
   4   1   7     7275.12     7272.38    129.50 o 
   5   1   7    15056.12    14976.36    347.92 o 
   6   1   7     9557.74     9763.25     80.78 o 
   7   1   7      372.63      340.52     65.59 o 
   8   1   7      839.23      710.85    212.71 o 
   9   1   7       91.36      138.58     55.53 o 
  10   1   7      491.25      613.79     59.25 o 
  11   1   7       43.95      174.38     59.00 o 
  12   1   7      105.50      188.09    135.95 o 
 -12   2   7       97.99      186.85    140.46 o 
 -11   2   7      616.98      711.30    130.15 o 
 -10   2   7      196.80      202.76     79.85 o 
  -9   2   7      272.90      242.33     79.33 o 
  -8   2   7      229.75      211.45     66.18 o 
  -7   2   7    11598.88    10644.66    641.60 o 
  -6   2   7      954.63      937.87     53.86 o 
  -5   2   7      752.36      712.40     47.63 o 
  -4   2   7     3723.41     3585.89     81.72 o 
  -3   2   7    43113.57    44838.34    978.13 o 
  -2   2   7     3542.99     3154.14     46.76 o 
  -1   2   7     5142.00     5274.86     63.43 o 
   0   2   7    16490.41    16518.77     93.74 o 
   1   2   7    15944.27    14964.60     85.72 o 
   2   2   7      675.93      678.61     49.61 o 
   3   2   7    26810.82    27762.98    524.29 o 
   4   2   7      429.66      496.82     62.41 o 
   5   2   7     2532.31     2788.66    165.58 o 
   6   2   7     1478.12     1740.56    188.13 o 
   7   2   7     9652.32     9203.16    297.02 o 
   8   2   7      672.04      678.29     67.84 o 
   9   2   7       12.64       70.97     48.85 o 
  10   2   7     1443.68     1499.75     55.14 o 
  11   2   7      857.73      822.58     95.79 o 
 -12   3   7       10.13       23.19    112.11 o 
 -11   3   7       68.35      203.60    105.66 o 
 -10   3   7     1386.18     1489.61    104.38 o 
  -9   3   7       98.40      185.52     82.71 o 
  -8   3   7       65.97      102.24     49.51 o 
  -7   3   7      367.64      469.31     61.24 o 
  -6   3   7    11644.59    11946.84    228.86 o 
  -5   3   7      201.22      296.48     49.77 o 
  -4   3   7     5355.45     5992.52    120.52 o 
  -3   3   7     4544.75     4916.25    164.42 o 
  -2   3   7     3837.67     3570.25    119.59 o 
  -1   3   7      599.60      548.40     46.20 o 
   0   3   7    10529.46    10227.73    204.45 o 
   1   3   7     4673.39     4989.06     68.18 o 
   2   3   7      354.12      404.25     47.30 o 
   3   3   7       42.72       74.58     49.82 o 
   4   3   7    45352.55    44189.65    217.77 o 
   5   3   7      625.69      570.85     67.01 o 
   6   3   7        0.14       81.18     91.49 o 
   8   3   7     5066.48     4657.82    175.89 o 
   9   3   7       69.07      125.90     47.63 o 
  10   3   7     1026.18     1186.02     53.74 o 
  11   3   7        4.84       56.02     69.74 o 
 -12   4   7       71.93       95.36    117.26 o 
 -11   4   7       68.90      335.03    109.53 o 
 -10   4   7       87.91       79.89    100.51 o 
  -9   4   7     2277.06     2530.79    106.95 o 
  -8   4   7       21.48        7.05     66.93 o 
  -7   4   7     1791.91     1839.05     75.68 o 
  -6   4   7     2211.57     2304.43    105.09 o 
  -5   4   7    10583.03    11047.44    330.61 o 
  -4   4   7     6671.81     6659.95     78.49 o 
  -3   4   7    20533.96    19390.16    498.64 o 
  -2   4   7    15383.16    14807.10    364.19 o 
  -1   4   7     8020.72     8015.59    229.79 o 
   0   4   7    14185.38    15237.17    268.89 o 
   1   4   7     6268.03     6558.17     78.61 o 
   2   4   7     1621.52     1559.15     84.40 o 
   3   4   7    11332.03    11075.65    166.23 o 
   4   4   7      690.65      698.44     65.14 o 
   5   4   7    15509.70    15344.54    148.19 o 
   7   4   7     1063.29      356.94     96.64 o 
   8   4   7     1023.24     1324.21    123.06 o 
   9   4   7      459.95      479.34    117.73 o 
  10   4   7      649.52      721.06     52.29 o 
  11   4   7      337.02      326.98     57.79 o 
 -12   5   7      637.75      572.13    118.55 o 
 -11   5   7        7.71       34.79    108.24 o 
 -10   5   7        3.84      189.42     99.22 o 
  -9   5   7       15.48      127.57     94.07 o 
  -8   5   7     6204.64     4349.51   1996.03 o 
  -7   5   7     1502.45     1179.54     60.07 o 
  -6   5   7      633.43      701.19    113.40 o 
  -5   5   7     2351.23     2513.87     66.75 o 
  -4   5   7    14962.33    15494.38    470.25 o 
  -3   5   7      123.94      163.62     48.35 o 
  -2   5   7    34796.34    31923.07   3795.14 o 
  -1   5   7     2471.25     2836.16     62.19 o 
   0   5   7     3013.70     3614.77     78.34 o 
   1   5   7     2536.91     2812.51     97.29 o 
   2   5   7    34594.21    34955.42    532.19 o 
   3   5   7     4044.70     3766.15    111.46 o 
   4   5   7      696.66      699.39     55.10 o 
   7   5   7      138.83      209.31    163.65 o 
   8   5   7      260.46      463.44     67.43 o 
   9   5   7      609.83      606.27    182.38 o 
  10   5   7      544.82      644.56     57.11 o 
  11   5   7       27.12      104.47     59.75 o 
 -12   6   7        4.98       42.52    117.26 o 
 -11   6   7      745.96      960.00    135.30 o 
 -10   6   7        5.07      -45.10    101.80 o 
  -9   6   7      294.83      310.55     69.58 o 
  -8   6   7       75.25       91.77     56.21 o 
  -7   6   7      675.73      984.43     68.79 o 
  -6   6   7      998.93     1155.54     71.52 o 
  -5   6   7     6773.16     6312.64     77.79 o 
  -4   6   7     7558.94     7805.56    244.93 o 
  -3   6   7      711.24      852.10     57.18 o 
  -2   6   7     7232.59     8048.06    222.52 o 
  -1   6   7    15938.96    15013.05    132.96 o 
   0   6   7     2700.02     2888.27    131.44 o 
   1   6   7      305.64      410.45     53.63 o 
   2   6   7      394.18      445.08     51.64 o 
   3   6   7     6349.01     5854.59    286.71 o 
   4   6   7      246.21      238.89     63.79 o 
   5   6   7     4604.90     4351.57    108.24 o 
   6   6   7     1293.06      144.32     69.58 o 
   7   6   7     1175.35      752.68    123.06 o 
   8   6   7      253.91      312.46     53.87 o 
   9   6   7     3767.23     4080.51    215.84 o 
  10   6   7      180.14      198.96     63.13 o 
  11   6   7        0.58       48.00     53.93 o 
 -11   7   7      176.73      237.10    108.24 o 
 -10   7   7     1243.87     1090.15     74.74 o 
  -9   7   7      185.18      228.08     97.93 o 
  -8   7   7     1058.56      764.47     58.09 o 
  -7   7   7     4798.98     4913.94    156.56 o 
  -6   7   7     4386.43     4896.34     79.26 o 
  -5   7   7     1831.57     1681.44     89.83 o 
  -4   7   7    12937.89    11689.43    588.16 o 
  -3   7   7      622.80      663.72    116.65 o 
  -2   7   7    22730.39    24307.33    510.71 o 
  -1   7   7        4.93      -17.19    145.61 o 
   0   7   7    27879.53    29521.76    758.98 o 
   1   7   7     1297.40     1248.32     59.28 o 
   2   7   7    10770.67    10793.08    523.81 o 
   3   7   7     4520.71     4587.82    143.03 o 
   4   7   7    10225.93     9724.95    377.56 o 
   5   7   7     2575.48     2211.22    100.51 o 
   6   7   7     1678.68     1703.01     95.36 o 
   7   7   7     1873.75     1907.77     58.63 o 
   8   7   7     1261.73     1577.79    173.32 o 
   9   7   7      384.37      364.28     78.01 o 
  10   7   7      373.14      391.58     71.40 o 
  11   7   7       93.12       18.18     50.66 o 
 -11   8   7       30.49      244.83    108.24 o 
 -10   8   7       45.79      175.25     70.87 o 
  -9   8   7      524.32      591.46     70.87 o 
  -8   8   7        3.83      143.50     75.38 o 
  -7   8   7     2791.24     2790.37    135.30 o 
  -6   8   7      269.48      551.50     73.45 o 
  -5   8   7      867.54      761.01     73.28 o 
  -4   8   7       53.59       79.48     41.07 o 
  -3   8   7    34534.45    33334.77    723.72 o 
  -2   8   7      484.14      565.47     57.46 o 
  -1   8   7     2169.21     2176.62     76.03 o 
   0   8   7     1545.07     1673.80     68.75 o 
   1   8   7    28406.61    28591.46    315.70 o 
   2   8   7     1379.39     1461.45     67.43 o 
   3   8   7     1335.91     1232.63     85.05 o 
   4   8   7     2638.98     2808.73    222.28 o 
   5   8   7     6079.53     4764.28   2579.76 o 
   6   8   7       71.21       90.94     72.73 o 
   7   8   7     2897.49     2338.07    494.17 o 
   8   8   7      212.60      324.21     68.75 o 
   9   8   7       10.50        8.14     60.65 o 
  10   8   7      210.44      157.25     80.78 o 
  11   8   7     1558.26     1483.17     83.76 o 
 -11   9   7       12.63       86.34    109.53 o 
 -10   9   7      516.79      502.55    104.38 o 
  -9   9   7      533.88      846.60    101.80 o 
  -8   9   7      305.33      313.31     57.41 o 
  -7   9   7      438.56      424.10    164.94 o 
  -6   9   7     3012.92     2661.01     99.22 o 
  -5   9   7     4045.25     4487.86    165.63 o 
  -4   9   7       93.31       97.93     46.61 o 
  -3   9   7      347.84      318.19     48.80 o 
  -2   9   7     5142.91     5234.55     79.27 o 
  -1   9   7      318.46      358.66     55.52 o 
   0   9   7     2610.34     2871.80     70.14 o 
   1   9   7     4254.02     4198.54     65.31 o 
   2   9   7     1762.47     1576.19    110.17 o 
   3   9   7     2838.22     2709.94    684.89 o 
   4   9   7    15097.59    14288.74   3602.36 o 
   5   9   7     5166.42     3582.07    639.79 o 
   6   9   7       65.28      122.42     52.56 o 
   7   9   7      370.44      532.15     73.38 o 
   8   9   7     2405.33     2406.49     66.28 o 
   9   9   7      609.42      645.31     81.83 o 
  10   9   7      255.76      260.59     69.48 o 
  11   9   7       20.68        9.02     79.89 o 
 -11  10   7      177.56      358.23    112.11 o 
 -10  10   7       14.77        1.29    105.66 o 
  -9  10   7      297.07      224.21     72.16 o 
  -8  10   7        0.36      138.52     68.34 o 
  -7  10   7      788.56      669.06     56.47 o 
  -6  10   7     1422.99     1363.61    138.52 o 
  -5  10   7     7774.14     7695.60    240.71 o 
  -4  10   7      191.59      120.86     44.41 o 
  -3  10   7     2464.97     2278.62     45.02 o 
  -2  10   7     5662.35     5100.42   1079.39 o 
  -1  10   7    26647.68    24712.88   6369.63 o 
   0  10   7     5955.87     5702.58   1506.03 o 
   1  10   7      562.81      578.92     67.95 o 
   2  10   7     2122.60     2032.41    523.55 o 
   3  10   7    13803.35    13829.28    469.53 o 
   4  10   7       55.26       84.79     48.63 o 
   5  10   7     1676.03     1509.01    108.24 o 
   6  10   7      130.06       50.35     54.65 o 
   7  10   7      365.56      422.96     76.16 o 
   8  10   7      334.38      246.90     77.71 o 
   9  10   7      966.65      949.79     89.32 o 
  10  10   7      115.94      297.66    109.53 o 
 -11  11   7        9.24       88.91    114.68 o 
 -10  11   7        3.97     -104.38    104.38 o 
  -9  11   7        2.82       54.12    101.80 o 
  -8  11   7     2001.71     1928.69   1039.89 o 
  -7  11   7      113.83       16.71     89.56 o 
  -6  11   7       53.85      -83.76     83.76 o 
  -5  11   7      101.33      132.35     48.92 o 
  -4  11   7    20889.07    20498.87    500.88 o 
  -3  11   7     5214.39     5264.46     91.29 o 
  -2  11   7     1571.88     1734.05     51.67 o 
  -1  11   7      447.00      313.24     91.09 o 
   0  11   7     2954.30     3115.28    815.02 o 
   1  11   7      736.22      947.09     65.60 o 
   2  11   7    20383.63    17589.40   2566.74 o 
   3  11   7     2716.34     2563.96    145.40 o 
   4  11   7      255.77      295.50     60.72 o 
   5  11   7      116.15      272.24     94.07 o 
   6  11   7     8817.30     8644.61    401.04 o 
   7  11   7      979.30     1066.97     96.00 o 
   8  11   7        6.43      121.38    107.60 o 
   9  11   7        0.02       34.50     68.08 o 
  10  11   7      696.92      756.40    112.11 o 
 -10  12   7      110.46      173.96    109.53 o 
  -9  12   7      377.37      193.29    103.09 o 
  -8  12   7       63.84      183.57     94.71 o 
  -7  12   7      116.39      215.84     70.16 o 
  -6  12   7      223.08      173.71     66.44 o 
  -5  12   7      777.53      653.92     50.02 o 
  -4  12   7     3279.37     3477.69    129.39 o 
  -3  12   7       41.06      113.96     56.79 o 
  -2  12   7     2155.35     2085.62     52.79 o 
  -1  12   7      479.54      556.19     48.43 o 
   0  12   7    10578.08    11211.96     73.59 o 
   1  12   7       23.88       63.36     61.00 o 
   2  12   7     1715.66     1512.34    181.74 o 
   3  12   7      467.06      548.90     66.20 o 
   4  12   7      492.33      597.51     48.47 o 
   5  12   7     1814.89     1814.48    224.21 o 
   6  12   7       82.52       44.66     88.49 o 
   7  12   7      591.40      600.54     56.18 o 
   8  12   7       31.65       35.36     77.09 o 
   9  12   7      815.75     1052.78    105.66 o 
  10  12   7      608.71      914.90    113.40 o 
 -10  13   7      468.49      492.24    112.11 o 
  -9  13   7        0.19      -88.91    108.24 o 
  -8  13   7        1.21      100.94     95.36 o 
  -7  13   7      213.20      219.46     81.83 o 
  -6  13   7     5432.23     5913.05    200.38 o 
  -5  13   7      391.67      481.47     54.09 o 
  -4  13   7     1071.46      982.33     44.91 o 
  -3  13   7       36.15       12.26     54.50 o 
  -2  13   7    10874.91    11297.11     68.67 o 
  -1  13   7     1238.55     1189.02     45.66 o 
   0  13   7    12883.04    13691.59     76.86 o 
   1  13   7     1169.44     1208.52     57.99 o 
   2  13   7      476.43      657.77     55.53 o 
   3  13   7     1016.44     1179.78     49.40 o 
   4  13   7     9668.65     9520.38    314.90 o 
   5  13   7       28.86      -95.50    166.23 o 
   6  13   7       21.73      118.62     55.20 o 
   7  13   7       55.85      218.99     84.40 o 
   8  13   7     1982.74     1657.82    146.90 o 
   9  13   7       11.18      -33.50     77.32 o 
  10  13   7        3.91       -9.02     82.47 o 
 -10  14   7      101.49      219.06    112.11 o 
  -9  14   7       88.99      282.20    108.24 o 
  -8  14   7       29.13       50.83    106.31 o 
  -7  14   7     1839.92     1284.00    570.20 o 
  -6  14   7      241.09      375.88    135.95 o 
  -5  14   7       25.48       45.00     41.11 o 
  -4  14   7       37.11       69.79     42.91 o 
  -3  14   7     4773.64     4956.87     83.30 o 
  -2  14   7     3722.05     3834.33     87.96 o 
  -1  14   7      650.19      723.75    104.07 o 
   0  14   7      199.76      121.78     86.11 o 
   1  14   7     6925.16     7435.27     84.11 o 
   2  14   7     2800.24     2799.96     59.97 o 
   3  14   7     1759.70     1650.90     57.76 o 
   4  14   7       78.70      152.25     52.97 o 
   5  14   7      240.96      317.71     53.79 o 
   6  14   7      854.69      909.11     63.71 o 
   7  14   7     1529.58     1654.43    149.71 o 
   8  14   7      462.91      570.36     86.51 o 
   9  14   7       26.46       27.06    106.95 o 
  -9  15   7      482.29      324.72     79.89 o 
  -8  15   7      341.76      323.83    126.93 o 
  -7  15   7       57.37       87.77    119.19 o 
  -6  15   7        2.41      -37.03     54.34 o 
  -5  15   7      357.72      435.41     51.88 o 
  -4  15   7      203.61      144.62     75.39 o 
  -3  15   7       35.73       94.35     80.25 o 
  -2  15   7      235.48      314.19     72.54 o 
  -1  15   7       37.13       26.77     77.52 o 
   0  15   7     1552.76     1705.87    126.40 o 
   1  15   7     2678.23     2605.55     81.71 o 
   2  15   7     1463.86     1424.67     84.31 o 
   3  15   7     1602.07     1619.61    122.37 o 
   4  15   7      308.33      389.62     54.98 o 
   5  15   7     1005.58      988.89    119.19 o 
   6  15   7     1186.67     1112.55    140.81 o 
   7  15   7       90.87      156.88     63.09 o 
   8  15   7       91.93      108.29     82.05 o 
   9  15   7       94.95      140.46    109.53 o 
  -9  16   7      353.43      280.91    113.40 o 
  -8  16   7        2.27      266.74    104.38 o 
  -7  16   7       45.91       39.65     59.36 o 
  -6  16   7      668.20      595.44     59.97 o 
  -5  16   7     3642.00     3483.22     85.42 o 
  -4  16   7       13.30       93.62     58.46 o 
  -3  16   7      391.53      406.59     61.21 o 
  -2  16   7      414.47      420.30     56.04 o 
  -1  16   7     7189.34     7399.09     84.74 o 
   0  16   7      137.23      101.37     41.11 o 
   1  16   7      144.87      186.33     41.33 o 
   2  16   7      374.41      392.54     47.53 o 
   3  16   7     2463.93     2721.09     75.53 o 
   4  16   7      622.99      478.86     48.63 o 
   5  16   7     1340.34     1142.26    355.19 o 
   6  16   7      118.92      295.43    138.58 o 
   7  16   7        1.19       37.57     53.35 o 
   8  16   7       18.45      165.86    135.95 o 
   9  16   7      607.03      831.14    114.68 o 
  -9  17   7      155.96      213.91    114.68 o 
  -8  17   7      300.88       16.75    109.53 o 
  -7  17   7      441.96      476.33    307.97 o 
  -6  17   7       83.06      248.34     50.09 o 
  -5  17   7        1.60       56.61     45.95 o 
  -4  17   7      651.27      501.00     57.47 o 
  -3  17   7      144.02      174.14    104.14 o 
  -2  17   7     1923.67     2022.46     58.76 o 
  -1  17   7     1210.68     1208.42     77.82 o 
   0  17   7      107.25      130.85     54.55 o 
   1  17   7      267.21      305.20     72.33 o 
   2  17   7     2899.91     3238.15    211.98 o 
   3  17   7     1996.99     1753.36     58.51 o 
   4  17   7       40.54      -48.47     48.47 o 
   5  17   7       16.63       -1.96     70.32 o 
   6  17   7      677.35      823.86     97.60 o 
   7  17   7     1115.74     1030.05     70.11 o 
   8  17   7      162.58     -108.24    108.24 o 
  -8  18   7      365.76      344.05    115.97 o 
  -7  18   7      129.55      -40.16     64.11 o 
  -6  18   7        6.04      123.29     90.85 o 
  -5  18   7       45.12       73.60     46.60 o 
  -4  18   7     1450.64     1413.66     69.27 o 
  -3  18   7      577.86      567.45     86.15 o 
  -2  18   7      697.91      755.76     57.76 o 
  -1  18   7      111.84      123.43     55.21 o 
   0  18   7     1089.58     1123.36     56.86 o 
   1  18   7     1096.37     1014.98     40.42 o 
   2  18   7      160.37      154.86     48.63 o 
   3  18   7       27.21      181.80     75.04 o 
   4  18   7       21.95       88.04     53.97 o 
   5  18   7      175.64      185.57     88.08 o 
   6  18   7      427.07      360.77     55.43 o 
   7  18   7      751.46      686.24     74.69 o 
   8  18   7      183.16      217.77     78.60 o 
  -7  19   7       59.81      278.34    109.53 o 
  -6  19   7      749.03      793.97     85.05 o 
  -5  19   7      146.79      222.94     48.72 o 
  -4  19   7      363.18      299.29     92.41 o 
  -3  19   7       58.04      119.86     45.02 o 
  -2  19   7        0.88       -8.47     49.09 o 
  -1  19   7       27.13       -9.45     66.92 o 
   0  19   7     1893.43     2003.73     95.98 o 
   1  19   7      293.70      250.57     56.53 o 
   2  19   7        5.17      127.35     47.67 o 
   3  19   7        0.40       14.13     61.06 o 
   4  19   7     2651.81     2431.93    117.93 o 
   5  19   7       26.76       33.06     57.88 o 
   6  19   7        5.04       69.85     70.15 o 
   7  19   7        2.72      118.64     67.75 o 
  -7  20   7       54.06      -83.76     83.76 o 
  -6  20   7      512.00      311.60    146.45 o 
  -5  20   7       68.88      121.43     50.30 o 
  -4  20   7      273.77      359.15     54.96 o 
  -3  20   7      640.39      743.36     51.44 o 
  -2  20   7     1922.55     1716.89    169.90 o 
  -1  20   7      243.09      319.03     50.34 o 
   0  20   7      117.90      287.92     57.77 o 
   1  20   7      530.96      808.91     88.00 o 
   2  20   7      283.54      406.50     82.45 o 
   3  20   7      140.99      286.89     51.74 o 
   4  20   7     1100.06      940.81     54.22 o 
   5  20   7      120.01       88.91    101.14 o 
   6  20   7       24.19       43.99     64.22 o 
  -6  21   7        2.46       43.37     70.94 o 
  -5  21   7      196.97      365.22     79.02 o 
  -4  21   7        8.96       -7.83     82.64 o 
  -3  21   7      133.30      107.97     61.24 o 
  -2  21   7      225.31      258.51    132.54 o 
  -1  21   7       34.15      100.99     51.08 o 
   0  21   7      360.41      433.67     65.14 o 
   1  21   7      158.03      197.88     51.44 o 
   2  21   7      573.04      665.48     84.91 o 
   3  21   7       36.28       10.16     83.56 o 
   4  21   7      154.80      217.73     61.99 o 
   5  21   7      233.22      259.06    114.19 o 
   6  21   7      374.62      380.27     72.33 o 
  -5  22   7      421.85      441.10     49.37 o 
  -4  22   7      498.02      527.28    136.43 o 
  -3  22   7       17.72      132.05     53.47 o 
  -2  22   7        2.48       69.84     66.15 o 
  -1  22   7     1078.99     1027.87     63.97 o 
   0  22   7       66.96       99.75     43.14 o 
   1  22   7        7.53      124.25     90.08 o 
   2  22   7      189.02      315.44     58.99 o 
   3  22   7      333.99      446.48     78.20 o 
   4  22   7        4.02      103.69     94.01 o 
   5  22   7      150.85      101.60     84.39 o 
  -4  23   7       60.06       37.21     64.05 o 
  -3  23   7       89.43      217.32     55.34 o 
  -2  23   7       11.65      188.08     54.39 o 
  -1  23   7      472.16      507.50     64.23 o 
   0  23   7      468.35      533.29     55.60 o 
   1  23   7       64.40       87.83     63.23 o 
   2  23   7        4.72      103.34     48.90 o 
   3  23   7     1007.80      959.87     66.69 o 
   4  23   7       75.28       67.65    120.48 o 
  -2  24   7        7.61       90.81     50.23 o 
  -1  24   7      236.83      372.19    156.16 o 
   0  24   7      170.36      264.43     68.88 o 
   1  24   7      231.90      308.80     85.84 o 
   2  24   7       25.78      123.64     56.74 o 
 -12   0   8       17.15       29.64    143.03 o 
 -10   0   8       18.89       91.49     96.64 o 
  -8   0   8       16.16       28.78     72.28 o 
  -6   0   8      836.14      793.57     70.51 o 
  -4   0   8     1073.38     1230.57     69.23 o 
  -2   0   8    16077.75    16475.03    497.40 o 
   0   0   8       48.02       46.09     49.18 o 
   2   0   8    10934.18    10105.13    164.30 o 
   4   0   8     3073.37     3222.77     97.93 o 
   6   0   8    22570.71    22220.46    155.92 o 
   8   0   8     1018.15     1070.82     95.36 o 
  10   0   8     1256.67     1289.43    128.86 o 
 -12   1   8        8.13       33.50    139.17 o 
 -11   1   8      222.61      286.74     84.21 o 
 -10   1   8       22.75       56.05     90.85 o 
  -9   1   8     1381.49     1286.21     82.47 o 
  -8   1   8       12.91       23.90     48.54 o 
  -7   1   8       23.66       55.57     51.36 o 
  -6   1   8     1507.50     1423.68     51.30 o 
  -5   1   8     2323.97     2521.47     53.94 o 
  -4   1   8      665.73      818.07     47.31 o 
  -3   1   8      647.62      719.71     43.94 o 
  -2   1   8    10961.19    10590.47     67.30 o 
  -1   1   8    29472.36    29011.98    443.96 o 
   0   1   8    25188.28    25888.59    151.03 o 
   1   1   8     1587.43     1721.85     43.93 o 
   2   1   8     5337.69     5631.20    160.05 o 
   3   1   8      241.80      309.28     61.96 o 
   4   1   8      830.21      708.16    126.93 o 
   5   1   8        7.30       74.06     52.68 o 
   6   1   8       63.24      149.23     53.87 o 
   7   1   8      233.42      358.65    118.55 o 
   8   1   8      849.52      655.04     66.50 o 
   9   1   8        1.44       72.71     42.97 o 
  10   1   8      429.05      620.94     59.00 o 
  11   1   8      284.64      241.85     87.60 o 
 -12   2   8      130.69      211.33    114.68 o 
 -11   2   8       19.95      197.15    130.15 o 
 -10   2   8       38.22        0.68     81.29 o 
  -9   2   8      153.67      210.26     93.42 o 
  -8   2   8      793.24      775.83     60.50 o 
  -7   2   8      825.08      818.13     53.47 o 
  -6   2   8     1480.86     1655.72     53.83 o 
  -5   2   8       36.22       97.03     47.62 o 
  -4   2   8      497.20      571.81     46.34 o 
  -3   2   8     1436.10     1695.94     71.05 o 
  -2   2   8     4297.44     4322.74     82.07 o 
  -1   2   8     5439.78     5307.82     61.53 o 
   0   2   8     4064.60     4146.89     87.04 o 
   1   2   8    13283.69    13458.47    126.75 o 
   2   2   8      147.80      134.97     45.00 o 
   3   2   8      865.31      683.51     52.05 o 
   4   2   8     8522.48     8680.39    217.13 o 
   5   2   8     3065.32     2942.99    201.66 o 
   6   2   8     1617.83     1607.36     56.88 o 
   7   2   8      499.25      577.64     53.63 o 
   8   2   8     1423.80     1460.49     79.89 o 
   9   2   8      161.93      214.49     56.97 o 
  10   2   8      201.08      136.59     59.26 o 
  11   2   8      129.05       66.65     55.50 o 
 -12   3   8        6.89       60.56    114.68 o 
 -11   3   8        0.41      145.61    108.24 o 
 -10   3   8       79.85      121.13    100.51 o 
  -9   3   8      266.05      218.86     81.16 o 
  -8   3   8      242.51      241.99     59.33 o 
  -7   3   8     1371.39     1393.54     63.80 o 
  -6   3   8      125.12      135.28     47.99 o 
  -5   3   8     2171.19     1922.06     50.63 o 
  -4   3   8       43.37       -5.36     45.99 o 
  -3   3   8    15104.67    14635.52    522.54 o 
  -2   3   8     3325.97     3850.68     53.38 o 
  -1   3   8      271.10      213.28     49.21 o 
   0   3   8      271.43      188.65     48.28 o 
   1   3   8     4248.35     4536.56    123.48 o 
   2   3   8      588.79      539.78     51.80 o 
   3   3   8        4.38       95.72     42.77 o 
   4   3   8     3153.11     3204.26     75.21 o 
   5   3   8     1477.05     1446.06     92.13 o 
   6   3   8      313.86      406.81     66.52 o 
   7   3   8     1594.04     1512.28    177.83 o 
   8   3   8       42.29       87.96     54.32 o 
   9   3   8      105.57      124.75     67.84 o 
  10   3   8        3.98       82.45     53.00 o 
  11   3   8      715.98      676.94     56.20 o 
 -12   4   8        2.08       20.62    117.26 o 
 -11   4   8      158.68      206.17    106.95 o 
 -10   4   8     1125.53     1117.21    105.66 o 
  -9   4   8       72.76       47.68     96.64 o 
  -8   4   8      585.03      682.31     97.29 o 
  -7   4   8     2291.96     2694.64    107.47 o 
  -6   4   8     2538.83     2528.38     75.88 o 
  -5   4   8      233.82      347.02     73.58 o 
  -4   4   8     4844.22     5162.14     53.82 o 
  -3   4   8      871.54      897.04     48.47 o 
  -2   4   8      830.41      797.97     50.38 o 
  -1   4   8    60607.39    65616.66   1146.79 o 
   0   4   8     4195.93     4613.15    109.65 o 
   1   4   8     4447.86     4500.51     74.59 o 
   2   4   8     1670.63     1811.66     58.76 o 
   3   4   8    22631.77    21589.25   1133.32 o 
   4   4   8     5029.16     5370.74    121.77 o 
   5   4   8     2843.66     2801.40     81.18 o 
   6   4   8      201.87      208.75     92.78 o 
   8   4   8      181.67      277.18     77.96 o 
   9   4   8      124.92      181.96     58.91 o 
  10   4   8       86.83      193.59     50.72 o 
  11   4   8        1.84       26.67     70.49 o 
 -12   5   8       14.09      140.46    117.26 o 
 -11   5   8       80.76      166.23    105.66 o 
 -10   5   8       36.77        7.73    100.51 o 
  -9   5   8      406.83      321.17    307.97 o 
  -8   5   8       46.81      -10.57    119.19 o 
  -7   5   8      249.04      299.21     56.47 o 
  -6   5   8     1442.39     1334.66     57.11 o 
  -5   5   8     6561.85     6796.78    250.14 o 
  -4   5   8     4133.90     4030.17    227.97 o 
  -3   5   8      526.73      462.75     55.26 o 
  -2   5   8    10420.08    10524.73    226.08 o 
  -1   5   8     1609.84     1295.21     50.73 o 
   0   5   8     3094.53     3558.72     85.43 o 
   1   5   8     2120.57     2113.41     59.97 o 
   2   5   8       82.18      111.50     50.28 o 
   3   5   8       52.27      111.55     60.97 o 
   4   5   8        6.13       16.60     63.76 o 
   5   5   8      227.46      315.70     90.20 o 
   7   5   8       16.43      -63.14     63.14 o 
   8   5   8        7.62       76.01     55.39 o 
   9   5   8      548.49      627.86     57.99 o 
  10   5   8     1446.11     1570.26     59.18 o 
  11   5   8      174.81      191.21     60.82 o 
 -11   6   8       34.75      216.48    109.53 o 
 -10   6   8      314.27      359.52    101.80 o 
  -9   6   8      701.37      246.73    347.28 o 
  -8   6   8      388.72      457.76    106.95 o 
  -7   6   8      457.38      510.68    130.15 o 
  -6   6   8       23.20      103.63     59.12 o 
  -5   6   8     1856.87     1935.96     70.88 o 
  -4   6   8      942.02      857.36     50.47 o 
  -3   6   8     6971.78     7534.77    154.38 o 
  -2   6   8     9885.92    10210.94     72.25 o 
  -1   6   8     1455.55     1856.99     65.88 o 
   0   6   8     3071.41     2937.91    155.92 o 
   1   6   8     4745.60     4565.05    164.30 o 
   2   6   8    24539.39    24659.58    218.42 o 
   3   6   8     4905.24     5221.12     78.78 o 
   4   6   8     2213.00     2304.26     60.25 o 
   5   6   8     5802.98     5779.62    252.56 o 
   7   6   8       33.97      207.46     65.72 o 
   8   6   8       58.12       39.21     67.88 o 
   9   6   8      422.85      459.04     58.87 o 
  10   6   8       16.28      110.30     60.82 o 
  11   6   8       10.92       16.67     56.19 o 
 -11   7   8      112.26      188.13    109.53 o 
 -10   7   8      104.34     -103.09    103.09 o 
  -9   7   8      338.90      253.55    186.85 o 
  -8   7   8       23.52      160.43    105.02 o 
  -7   7   8      818.82     1118.33    197.15 o 
  -6   7   8     8267.36     7389.61    932.30 o 
  -5   7   8     3715.33     3516.08     54.48 o 
  -4   7   8     3128.21     3025.39    178.95 o 
  -3   7   8     3226.98     3371.53     97.66 o 
  -2   7   8    29810.61    30111.58    815.75 o 
  -1   7   8     2016.86     2213.72     72.27 o 
   0   7   8      330.40      348.88     66.97 o 
   1   7   8     1470.34     1453.06     55.39 o 
   2   7   8     3404.25     3531.85    163.65 o 
   3   7   8     3322.42     3373.55    210.04 o 
   4   7   8     2773.48     2635.07     86.34 o 
   5   7   8       84.07      138.08     66.85 o 
   6   7   8      358.15      316.99     95.36 o 
   7   7   8      231.89      273.09    191.36 o 
   8   7   8     3642.95     3659.42    246.12 o 
   9   7   8      125.25      141.10     70.16 o 
  10   7   8      706.49      735.95     50.25 o 
  11   7   8        1.87       44.27     49.90 o 
 -11   8   8        1.19       18.04    110.82 o 
 -10   8   8      898.32      981.91    104.38 o 
  -9   8   8      425.12      261.08    224.86 o 
  -8   8   8      335.69      408.28     57.21 o 
  -7   8   8       17.11        3.01     54.06 o 
  -6   8   8     1481.78     1317.30    374.98 o 
  -5   8   8      316.06      336.57     92.14 o 
  -4   8   8     2952.81     3261.21    157.08 o 
  -3   8   8     1433.00     1431.76     49.69 o 
  -2   8   8      114.36      190.24     46.62 o 
  -1   8   8      982.60     1061.62     69.23 o 
   0   8   8    12320.92    13021.18    141.74 o 
   1   8   8      376.35      440.06     62.87 o 
   2   8   8     9834.08     9831.98    527.03 o 
   3   8   8        6.29       31.10     53.23 o 
   4   8   8    16722.85    16682.15    469.05 o 
   5   8   8     1289.07      813.89    481.93 o 
   6   8   8     2506.09     2260.19     99.22 o 
   7   8   8     1020.05     1175.12     70.58 o 
   8   8   8      271.53      264.15    101.15 o 
   9   8   8      162.41      234.27     61.99 o 
  10   8   8        4.44       58.76     70.16 o 
  11   8   8      121.48      147.90     60.73 o 
 -11   9   8        4.15      284.78    110.82 o 
 -10   9   8       42.88      353.07    103.09 o 
  -9   9   8        9.98       96.00     96.64 o 
  -8   9   8     2413.19     2501.74    195.22 o 
  -7   9   8     1162.94      849.20     66.93 o 
  -6   9   8       53.73      227.38    146.26 o 
  -5   9   8     2387.15     1967.26     52.08 o 
  -4   9   8    11813.72    11136.72    340.94 o 
  -3   9   8     6711.82     6452.87    172.61 o 
  -2   9   8     3049.64     3387.72     59.48 o 
  -1   9   8      407.69      464.45     94.07 o 
   0   9   8     6038.61     6007.68    211.97 o 
   1   9   8     1945.75     2072.76     70.14 o 
   2   9   8     1339.66     1486.38     67.65 o 
   3   9   8     3033.81     3148.17    362.74 o 
   4   9   8      222.27      346.02     82.47 o 
   5   9   8        6.00      -42.59     71.52 o 
   6   9   8     5139.60     4427.55    700.09 o 
   7   9   8     1285.73     1434.54     79.89 o 
   8   9   8      896.14     1022.63     71.91 o 
   9   9   8        1.69       81.35     80.54 o 
  10   9   8     1092.03     1189.92     91.25 o 
  11   9   8      138.71       73.45     79.89 o 
 -11  10   8      580.36      537.34    115.97 o 
 -10  10   8        2.38       82.47    108.24 o 
  -9  10   8        0.83       77.64    106.95 o 
  -8  10   8     1026.37     1208.57    163.65 o 
  -7  10   8     1906.12     1962.09    151.41 o 
  -6  10   8     1282.33     1260.47     81.18 o 
  -5  10   8     2957.96     3226.93    102.85 o 
  -4  10   8      963.01      984.34     46.44 o 
  -3  10   8      338.74      346.14     51.94 o 
  -2  10   8     3548.33     3666.34     74.22 o 
  -1  10   8    14935.77    14060.59    972.24 o 
   0  10   8       16.66       46.52     53.87 o 
   1  10   8       19.21       34.82     66.93 o 
   2  10   8     3437.91     3380.67    186.85 o 
   3  10   8    16961.28    16588.18   4153.69 o 
   4  10   8     3028.39     2761.24    733.24 o 
   5  10   8      471.34      341.50     95.36 o 
   6  10   8      829.12      701.90     66.91 o 
   7  10   8      787.84      736.68     77.09 o 
   8  10   8      453.59      482.50     70.14 o 
   9  10   8       49.74       76.66     83.43 o 
  10  10   8        1.67      112.08     85.84 o 
 -11  11   8      217.28      274.47    114.68 o 
 -10  11   8       95.95      139.17    105.66 o 
  -9  11   8      428.16      294.01    262.87 o 
  -8  11   8        6.94       77.95     74.74 o 
  -7  11   8      226.59      274.34     66.50 o 
  -6  11   8     2695.36     2998.69    194.58 o 
  -5  11   8     5104.73     4906.39    164.60 o 
  -4  11   8      833.88      875.17     63.98 o 
  -3  11   8      882.88      775.59     44.28 o 
  -2  11   8     5036.51     5269.75    166.30 o 
  -1  11   8     9750.93     9536.74    131.79 o 
   0  11   8       35.92      123.12     47.56 o 
   1  11   8      386.95      279.36    100.90 o 
   2  11   8      213.92      267.29     48.73 o 
   3  11   8      487.32      287.00    111.85 o 
   4  11   8     2789.71     2978.87    116.55 o 
   5  11   8      615.60      575.33     66.06 o 
   6  11   8      150.15      193.19     65.32 o 
   7  11   8      762.93      615.43    117.26 o 
   8  11   8     1310.13     1262.73     65.27 o 
   9  11   8      444.35      579.28     85.77 o 
  10  11   8       24.13      639.14    109.53 o 
 -10  12   8        0.31      314.42     78.60 o 
  -9  12   8     1185.69     1537.29    110.82 o 
  -8  12   8       44.06       54.12    162.36 o 
  -7  12   8       14.13       40.87     70.87 o 
  -6  12   8       41.34       19.96     53.63 o 
  -5  12   8      290.29      313.18     47.24 o 
  -4  12   8      536.10      593.27     82.92 o 
  -3  12   8     9890.58     9736.47    223.93 o 
  -2  12   8       60.36       97.77     55.53 o 
  -1  12   8      361.57      321.18     42.31 o 
   0  12   8     1542.79     1524.00    117.14 o 
   1  12   8    24250.93    20216.37   5782.07 o 
   2  12   8     1574.69     2050.69     58.02 o 
   3  12   8     4377.11     4279.93    148.40 o 
   4  12   8      298.76      244.62     47.67 o 
   5  12   8     8593.37     8680.07    835.01 o 
   6  12   8      662.85      673.87     64.07 o 
   7  12   8        0.61      173.59     58.63 o 
   8  12   8      410.54      305.04     79.25 o 
   9  12   8      168.85      371.87    114.68 o 
  10  12   8       38.68      135.30     79.89 o 
 -10  13   8      366.96      423.95    110.82 o 
  -9  13   8      108.25      182.98    105.66 o 
  -8  13   8      419.49      530.59    126.93 o 
  -7  13   8     1650.12     2018.73     74.74 o 
  -6  13   8      942.94     1007.48     84.40 o 
  -5  13   8        4.41       97.50     51.57 o 
  -4  13   8     1340.22     1602.68     78.30 o 
  -3  13   8     3221.05     3540.16     60.90 o 
  -2  13   8     4526.53     4211.69    313.61 o 
  -1  13   8      645.96      636.95    113.20 o 
   0  13   8     1502.14     1535.90     46.42 o 
   1  13   8      719.46      721.41     61.70 o 
   2  13   8     8144.44     8112.12    144.98 o 
   3  13   8      101.40      220.50     98.75 o 
   4  13   8      781.57      983.99     67.61 o 
   5  13   8      946.91      921.22     93.42 o 
   6  13   8       81.18      185.67     55.28 o 
   7  13   8      384.03      375.26     61.80 o 
   8  13   8      458.74      575.14     81.74 o 
   9  13   8      620.38      267.58    194.58 o 
  10  13   8        1.37       37.37    114.68 o 
 -10  14   8      180.70     -112.11    112.11 o 
  -9  14   8       15.92     -105.66    105.66 o 
  -8  14   8       15.56      -20.28     63.14 o 
  -7  14   8      281.17      508.55     71.00 o 
  -6  14   8      756.26      836.61     69.23 o 
  -5  14   8      255.77      211.11     46.22 o 
  -4  14   8      438.60      452.24     49.64 o 
  -3  14   8      101.73      225.77     46.72 o 
  -2  14   8      745.33      761.47     66.49 o 
  -1  14   8     5570.47     5862.09    169.24 o 
   0  14   8     1151.45     1384.91     88.16 o 
   1  14   8      821.32      805.70     74.03 o 
   2  14   8      301.08      408.43    105.99 o 
   3  14   8     8710.92     8632.00    285.26 o 
   4  14   8     1142.10     1173.18     55.51 o 
   5  14   8      206.72      120.38     54.58 o 
   6  14   8      138.15      186.22     73.95 o 
   7  14   8     1183.01     1201.60    109.80 o 
   8  14   8       29.21      157.23     96.64 o 
   9  14   8      201.02      412.35    109.53 o 
  -9  15   8       23.54      185.56    110.82 o 
  -8  15   8      969.64      536.30    165.58 o 
  -7  15   8      117.85      204.37    140.46 o 
  -6  15   8      178.17      393.43     71.07 o 
  -5  15   8      667.50      795.22     45.88 o 
  -4  15   8     6582.31     5800.14    327.85 o 
  -3  15   8      586.14      582.49     54.50 o 
  -2  15   8      548.29      447.26     43.20 o 
  -1  15   8      756.80      880.19     74.13 o 
   0  15   8    11017.36    10748.28    205.59 o 
   1  15   8       18.90      112.69     64.25 o 
   2  15   8      815.89      785.65     97.10 o 
   3  15   8      258.36      207.19     60.81 o 
   4  15   8      647.25      684.40     55.76 o 
   5  15   8      689.89      691.62     55.30 o 
   6  15   8     1599.82     1705.41    123.17 o 
   7  15   8        8.46      -62.23     62.23 o 
   8  15   8       11.35       15.25     88.20 o 
   9  15   8      479.90      368.54     81.18 o 
  -9  16   8      296.94      247.41    113.40 o 
  -8  16   8      494.23      351.54    322.79 o 
  -7  16   8      874.64     1178.05     77.32 o 
  -6  16   8      131.43       14.79     65.72 o 
  -5  16   8      789.32      921.44     54.94 o 
  -4  16   8      229.35      306.98     52.26 o 
  -3  16   8     1312.41     1408.91    100.04 o 
  -2  16   8      973.54     1176.72     90.87 o 
  -1  16   8     1185.59     1199.13     59.70 o 
   0  16   8      136.26      226.85     97.81 o 
   1  16   8     1389.31     1288.64    105.99 o 
   2  16   8     1364.42     1284.47     50.02 o 
   3  16   8      303.42      373.91     48.75 o 
   4  16   8     1038.09     1013.11     52.00 o 
   5  16   8     1086.40     1046.58     61.17 o 
   6  16   8      325.66      366.58     59.23 o 
   7  16   8      324.33      628.13    190.88 o 
   8  16   8      366.12      415.09     96.00 o 
  -8  17   8       65.69        0.00    161.07 o 
  -7  17   8      312.53      575.58    224.86 o 
  -6  17   8     1631.75     1479.92    637.85 o 
  -5  17   8       87.06       27.93     41.78 o 
  -4  17   8        7.37      -24.16     49.94 o 
  -3  17   8      410.35      568.44     55.76 o 
  -2  17   8     1763.79     1989.85     98.17 o 
  -1  17   8      600.17      644.93    124.37 o 
   0  17   8      407.71      490.09     84.64 o 
   1  17   8       50.23       81.29     46.87 o 
   2  17   8     2404.18     2287.07    162.23 o 
   3  17   8       28.27       69.68     55.54 o 
   4  17   8     1300.38     1277.25     51.50 o 
   5  17   8      129.66      137.19     86.98 o 
   6  17   8      126.46       42.87     71.90 o 
   7  17   8       16.32       94.35     90.58 o 
   8  17   8      456.17      397.99     70.45 o 
  -8  18   8       30.52     -106.95    112.11 o 
  -7  18   8      307.55      211.69     75.38 o 
  -6  18   8       54.69      123.18    173.96 o 
  -5  18   8     1324.39     1323.68     56.71 o 
  -4  18   8       64.58       96.24     45.05 o 
  -3  18   8     1279.18     1209.68     50.94 o 
  -2  18   8      223.70      265.86     58.22 o 
  -1  18   8      218.96      305.00     81.79 o 
   0  18   8     1231.98     1209.68     67.20 o 
   1  18   8     2809.54     2744.89     89.04 o 
   2  18   8       10.24      -45.96     67.02 o 
   3  18   8      544.41      481.58     49.53 o 
   4  18   8     1008.16      996.00     70.18 o 
   5  18   8     1540.75     1622.37    149.48 o 
   6  18   8        6.90       24.95     63.87 o 
   7  18   8      106.03      120.44     88.25 o 
  -7  19   8      302.17       61.99     78.60 o 
  -6  19   8      579.95      695.19    102.67 o 
  -5  19   8       14.79      -34.63     44.60 o 
  -4  19   8     1608.31     1410.89    112.71 o 
  -3  19   8      581.08      534.63     57.59 o 
  -2  19   8     1599.30     1547.25    132.34 o 
  -1  19   8      104.82      303.25     90.91 o 
   0  19   8     1348.78     1284.69     51.28 o 
   1  19   8      396.44      418.02     67.55 o 
   2  19   8      983.08      882.04     72.13 o 
   3  19   8      122.90      254.04     83.26 o 
   4  19   8      580.71      572.34     63.73 o 
   5  19   8        0.35       61.60     86.98 o 
   6  19   8      363.39      310.50     57.49 o 
   7  19   8        2.72       36.07     70.36 o 
  -7  20   8      100.21      125.03     64.84 o 
  -6  20   8      332.07      216.77     90.49 o 
  -5  20   8      134.41      294.91     59.21 o 
  -4  20   8        0.44      -52.84     52.84 o 
  -3  20   8      378.77      397.58     81.86 o 
  -2  20   8      195.11      283.62     50.33 o 
  -1  20   8      626.45      694.96     59.51 o 
   0  20   8       30.81       -1.20     44.96 o 
   1  20   8        7.36      108.52     57.77 o 
   2  20   8        1.38       21.23     58.74 o 
   3  20   8     1073.13     1072.96    115.82 o 
   4  20   8       11.66      191.40     87.33 o 
   5  20   8       23.96       57.85    116.62 o 
   6  20   8        0.14      -28.33     56.29 o 
  -6  21   8      325.34      299.18     54.45 o 
  -5  21   8       28.59       43.65    104.16 o 
  -4  21   8     1616.16     1783.77    105.17 o 
  -3  21   8        3.84       98.65     53.28 o 
  -2  21   8      451.18      295.74     95.83 o 
  -1  21   8      561.29      669.42    115.26 o 
   0  21   8     1651.38     1710.55     73.34 o 
   1  21   8       25.65       45.80     73.67 o 
   2  21   8      684.68      661.81     48.23 o 
   3  21   8      291.52      407.03     89.33 o 
   4  21   8      573.83      579.23     63.23 o 
   5  21   8       50.66      173.62     63.65 o 
  -5  22   8      615.18      529.01    122.00 o 
  -4  22   8      170.21      384.36     75.71 o 
  -3  22   8      738.74      731.76     80.22 o 
  -2  22   8      249.53      228.04     53.93 o 
  -1  22   8     1053.44     1029.05    149.00 o 
   0  22   8       72.02       24.29     47.25 o 
   1  22   8      729.20      664.67     62.93 o 
   2  22   8       83.81       94.04     53.77 o 
   3  22   8      323.66      289.37     54.71 o 
   4  22   8      200.54      315.44     88.32 o 
  -4  23   8        4.16       45.34     46.60 o 
  -3  23   8        2.43       84.20     74.92 o 
  -2  23   8      625.65      698.98     56.10 o 
  -1  23   8       11.95      115.31     50.12 o 
   0  23   8        9.79      139.62     49.60 o 
   1  23   8       90.78      236.76    125.05 o 
   2  23   8      520.12      530.35     65.71 o 
   3  23   8       13.91      -64.70     64.70 o 
  -2  24   8       16.10      235.42     66.69 o 
  -1  24   8      179.10      342.63     96.55 o 
   0  24   8      442.52      357.21    141.47 o 
   1  24   8      992.11      731.62     59.09 o 
 -11   0   9      271.89      224.21    130.15 o 
  -9   0   9      227.87      229.37    117.26 o 
  -7   0   9    12932.32    12991.36    104.77 o 
  -5   0   9     1343.43     1312.87     79.25 o 
  -3   0   9    47748.20    49555.09    255.14 o 
  -1   0   9     2815.92     3209.25     66.25 o 
   1   0   9    24802.44    25722.98    675.22 o 
   3   0   9    24517.52    25872.33    161.07 o 
   5   0   9      430.15      682.95     95.36 o 
   7   0   9    10631.65    10041.99    123.70 o 
   9   0   9      727.12      338.34    251.28 o 
  11   0   9     2871.51     2885.11     86.10 o 
 -12   1   9      105.97      149.99    110.07 o 
 -11   1   9      319.29      391.47     84.21 o 
 -10   1   9     1332.32     1401.82     91.54 o 
  -9   1   9     2695.27     2716.82     85.73 o 
  -8   1   9     1904.87     1855.82     54.51 o 
  -7   1   9      406.11      586.53     56.86 o 
  -6   1   9     8016.52     8040.32    136.15 o 
  -5   1   9      518.67      651.84     47.49 o 
  -4   1   9    12658.72    12311.37    144.70 o 
  -3   1   9      957.18      921.86     47.65 o 
  -2   1   9    14109.76    13324.99    146.47 o 
  -1   1   9      835.38      599.02     48.63 o 
   0   1   9    29715.80    27077.21    534.73 o 
   1   1   9    22499.31    22159.87    101.55 o 
   2   1   9     3929.24     3586.52     53.85 o 
   3   1   9    34394.89    33383.68    490.78 o 
   4   1   9    26542.09    25982.52   1037.96 o 
   5   1   9     2226.29     2357.47     71.07 o 
   6   1   9     4009.92     3826.15     99.87 o 
   7   1   9     1690.91     1691.99    143.03 o 
   8   1   9     2294.25     2335.52     71.98 o 
   9   1   9       98.23      172.57     79.85 o 
  10   1   9      627.71      723.65     53.30 o 
  11   1   9        1.03      181.44     63.63 o 
 -12   2   9       53.82       27.06    141.74 o 
 -11   2   9      649.43      592.75    109.53 o 
 -10   2   9        1.73       36.18     80.57 o 
  -9   2   9     2368.19     2023.61    578.77 o 
  -8   2   9      856.04      820.69     66.77 o 
  -7   2   9      710.17      626.43     52.90 o 
  -6   2   9      562.19      594.12     55.08 o 
  -5   2   9    28531.83    27637.85    509.43 o 
  -4   2   9     4412.04     4325.92    103.78 o 
  -3   2   9      109.14       88.25     44.91 o 
  -2   2   9     2731.26     2313.10     44.60 o 
  -1   2   9    76073.95    77434.02   1308.83 o 
   0   2   9     2318.72     2309.06     47.99 o 
   1   2   9    10276.70    10100.28     62.74 o 
   2   2   9       41.52      104.81     44.70 o 
   3   2   9     2878.72     2488.74     55.26 o 
   4   2   9     3581.15     3430.98    277.05 o 
   5   2   9    12215.32    11637.31     91.49 o 
   6   2   9      217.56      160.67     63.79 o 
   7   2   9       45.12      155.68    146.26 o 
   8   2   9     3157.49     3228.57    132.72 o 
   9   2   9     5591.22     4940.69    770.19 o 
  10   2   9      216.83      172.52     60.22 o 
  11   2   9      118.94      111.89     55.73 o 
 -12   3   9      492.63      376.27    117.26 o 
 -11   3   9      296.34      496.11    132.72 o 
 -10   3   9       11.12      -25.77    122.42 o 
  -9   3   9      175.83      115.31     62.10 o 
  -8   3   9     3951.63     4061.06    152.91 o 
  -7   3   9      881.47      975.14     56.42 o 
  -6   3   9     2709.60     2749.60     62.31 o 
  -5   3   9      662.20      704.50     54.01 o 
  -4   3   9    12716.65    12163.70    293.85 o 
  -3   3   9     1089.45     1189.76     43.90 o 
  -2   3   9    11784.32    10202.82    156.42 o 
  -1   3   9      282.20      258.31     47.25 o 
   0   3   9     2915.06     3147.68     82.83 o 
   1   3   9     3844.69     3542.65    189.45 o 
   2   3   9    52888.41    52827.95   1298.63 o 
   3   3   9    11761.50    11862.17     83.67 o 
   4   3   9      272.37      368.41     39.89 o 
   5   3   9     2337.83     2181.62     69.70 o 
   6   3   9    12460.88    12723.30    299.60 o 
   7   3   9       89.73      186.42     62.41 o 
   8   3   9     1436.39     1393.43     57.15 o 
   9   3   9       12.97       12.71     54.04 o 
  10   3   9      507.68      421.32    101.55 o 
  11   3   9       83.70       95.18     59.19 o 
 -12   4   9       20.08       91.49    117.26 o 
 -11   4   9       76.27      -19.33    105.66 o 
 -10   4   9        1.64      -97.93     97.93 o 
  -9   4   9     1529.14     1185.68    631.41 o 
  -8   4   9     1557.80     1538.90     66.29 o 
  -7   4   9     4618.01     4928.11    108.25 o 
  -6   4   9     1226.77     1243.41     56.10 o 
  -5   4   9     5986.25     5557.92     55.98 o 
  -4   4   9     9734.03     9079.32    454.03 o 
  -3   4   9    21018.14    20086.65    475.21 o 
  -2   4   9    17794.37    17002.65    201.06 o 
  -1   4   9    13180.21    12539.53     70.31 o 
   0   4   9     6215.18     6305.89     62.32 o 
   1   4   9    25083.74    24447.51    408.12 o 
   2   4   9      814.61     1018.44     46.67 o 
   3   4   9     3263.41     3083.25     52.26 o 
   4   4   9     3652.26     3523.97     80.87 o 
   5   4   9     4094.16     3753.15    161.07 o 
   6   4   9     1993.98     1936.31     59.56 o 
   7   4   9     3041.44     2942.63     72.83 o 
   8   4   9     3060.46     2850.90   1550.17 o 
   9   4   9      260.01      315.06     70.23 o 
  10   4   9      820.82      729.56     54.31 o 
  11   4   9      724.77      968.58     53.05 o 
 -11   5   9      167.93      153.34    106.95 o 
 -10   5   9     1406.68     1453.53    105.66 o 
  -9   5   9      101.20      123.15     71.52 o 
  -8   5   9      220.35      137.42     61.21 o 
  -7   5   9      355.11      308.36     92.73 o 
  -6   5   9    10791.67    11479.71    225.89 o 
  -5   5   9        8.08      -43.47     66.29 o 
  -4   5   9    17213.24    16687.30    603.49 o 
  -3   5   9     1303.21     1162.91     49.36 o 
  -2   5   9     6047.52     6798.20    232.44 o 
  -1   5   9     3434.77     3631.10     62.23 o 
   0   5   9    56847.17    57743.27   1503.79 o 
   1   5   9       30.34       75.03     39.88 o 
   2   5   9      296.27      298.63     38.93 o 
   3   5   9       13.93      -13.24     64.12 o 
   4   5   9    38374.07    36840.75   1819.49 o 
   5   5   9      452.30      386.58     69.58 o 
   6   5   9       18.59       74.74     92.78 o 
   8   5   9     1460.44     1032.20    483.87 o 
   9   5   9      129.34      363.56     68.60 o 
  10   5   9      880.58      959.95     53.79 o 
  11   5   9       38.02      112.10     55.88 o 
 -11   6   9      823.07      795.06    113.40 o 
 -10   6   9        2.04      104.38     70.87 o 
  -9   6   9       95.72      332.59     71.05 o 
  -8   6   9      261.44      333.27     69.23 o 
  -7   6   9     4178.26     4270.43    105.66 o 
  -6   6   9     3123.52     3317.24     61.58 o 
  -5   6   9      854.05      954.33     54.70 o 
  -4   6   9     6084.12     6182.73    267.90 o 
  -3   6   9    16049.74    15116.62    341.73 o 
  -2   6   9     6950.79     6854.67    189.37 o 
  -1   6   9      981.61      993.10     54.84 o 
   0   6   9     8389.72     8964.05     76.99 o 
   1   6   9      167.78       50.99     52.57 o 
   2   6   9      289.00      258.89     62.37 o 
   3   6   9     9822.09     9233.25    147.54 o 
   4   6   9     1720.29     1665.53     67.35 o 
   5   6   9       10.37       56.76     72.81 o 
   6   6   9      870.10      842.74     96.64 o 
   7   6   9     4774.86      109.53     68.30 o 
   8   6   9     1155.41      949.23    565.69 o 
   9   6   9      428.98      548.99     50.63 o 
  10   6   9      372.32      385.58     69.00 o 
  11   6   9      333.58      376.34     62.47 o 
 -11   7   9        2.75      261.58    110.82 o 
 -10   7   9       95.42      162.36    104.38 o 
  -9   7   9       45.49      140.43     69.66 o 
  -8   7   9     2453.98     2685.08    117.26 o 
  -7   7   9      342.89      307.32     67.77 o 
  -6   7   9     5521.99     5533.60    894.06 o 
  -5   7   9      527.06      591.70     52.27 o 
  -4   7   9    11731.26    11213.98    495.83 o 
  -3   7   9     2625.61     2926.15     65.36 o 
  -2   7   9    25839.81    25812.68    426.52 o 
  -1   7   9    12499.76    12180.18    290.76 o 
   0   7   9     5828.68     5972.26     64.19 o 
   1   7   9     2892.51     3042.32    170.09 o 
   2   7   9    22695.02    22471.94    249.34 o 
   3   7   9     6057.77     6082.44    215.19 o 
   4   7   9     4873.50     4633.15    179.11 o 
   5   7   9      389.09      530.34     56.72 o 
   7   7   9      415.52       33.50     67.01 o 
   8   7   9      833.20      806.80     69.70 o 
   9   7   9      104.26      281.72    150.12 o 
  10   7   9      222.21      192.26     53.92 o 
  11   7   9        2.48       95.09     55.79 o 
 -11   8   9        7.22      237.10    109.53 o 
 -10   8   9        2.15     -104.38    104.38 o 
  -9   8   9     2288.48     2285.22    249.99 o 
  -8   8   9       25.87      113.73     56.72 o 
  -7   8   9       30.16      261.27    105.02 o 
  -6   8   9     1326.38     1604.78     95.36 o 
  -5   8   9    14662.94    14598.19    619.23 o 
  -4   8   9      257.63      404.84     42.72 o 
  -3   8   9     1742.15     1845.52     88.44 o 
  -2   8   9        2.43        0.88     40.45 o 
  -1   8   9    11448.14    10866.72     75.33 o 
   0   8   9      509.69      674.59     66.52 o 
   1   8   9     5502.26     5472.07     67.45 o 
   2   8   9      870.14      971.62     81.83 o 
   3   8   9     4412.37     4399.78     67.11 o 
   4   8   9     2328.85     2399.90    184.91 o 
   5   8   9    13409.88    12786.30   1126.23 o 
   6   8   9      132.09      -67.01     67.01 o 
   7   8   9       25.32      149.99    164.94 o 
   8   8   9      183.19      252.82     60.34 o 
   9   8   9     1367.81     1384.50     63.16 o 
  10   8   9       89.64      123.36     49.70 o 
  11   8   9       50.82       97.13     66.91 o 
 -11   9   9       68.21       76.03    110.82 o 
 -10   9   9      764.53      833.72    108.24 o 
  -9   9   9       80.75       41.20     71.00 o 
  -8   9   9     1248.23     1329.22     90.85 o 
  -7   9   9       80.14      166.26     68.32 o 
  -6   9   9     1441.74     1330.15     77.96 o 
  -5   9   9      210.19      175.17     55.81 o 
  -4   9   9     1781.35     1675.60     96.08 o 
  -3   9   9     1708.63     1695.46    195.68 o 
  -2   9   9    11890.45    11711.08    213.00 o 
  -1   9   9     6086.26     5995.27    141.10 o 
   0   9   9     1085.25     1097.33     55.39 o 
   1   9   9     5513.24     5300.64    125.64 o 
   2   9   9     5220.71     5389.06    346.63 o 
   3   9   9     2631.05     2604.18     72.88 o 
   4   9   9     1320.00      986.43     57.82 o 
   5   9   9     1635.23     1365.70    422.53 o 
   6   9   9     1400.82     1402.03     66.93 o 
   7   9   9       58.23      177.98     68.32 o 
   8   9   9      859.96      845.40     65.72 o 
   9   9   9        2.27       14.29     79.25 o 
  10   9   9      200.01      150.60     68.13 o 
 -11  10   9      281.27      371.11    115.97 o 
 -10  10   9       31.23       69.58    108.24 o 
  -9  10   9       24.13      205.82     58.36 o 
  -8  10   9      134.75      140.40     55.07 o 
  -7  10   9     2041.88     2158.71    220.99 o 
  -6  10   9       99.71       52.91     53.38 o 
  -5  10   9      195.76      148.30     41.65 o 
  -4  10   9      569.06      532.44     55.69 o 
  -3  10   9     9159.33     9384.89    206.85 o 
  -2  10   9     1526.37     1485.26     52.66 o 
  -1  10   9     5888.48     5963.83     76.47 o 
   0  10   9     1227.01     1109.84    132.08 o 
   1  10   9    13863.92    13762.20    127.57 o 
   2  10   9      241.77      315.87     67.84 o 
   3  10   9    11806.71    11813.55    239.68 o 
   4  10   9      911.76      640.83    249.26 o 
   5  10   9     1932.16     1442.42    331.86 o 
   6  10   9     1389.34     1381.64    170.74 o 
   7  10   9     2772.90     3030.95    100.51 o 
   8  10   9     1587.14     1638.80     90.20 o 
   9  10   9       50.10      100.28     64.81 o 
  10  10   9       62.61       32.68     75.99 o 
 -10  11   9      411.18      188.13     78.60 o 
  -9  11   9      139.35      206.48     71.49 o 
  -8  11   9      885.76      933.88     59.03 o 
  -7  11   9        8.83       69.71    157.21 o 
  -6  11   9     2548.22     2849.40    328.59 o 
  -5  11   9      213.36      212.14     45.71 o 
  -4  11   9     7808.89     7531.88    515.76 o 
  -3  11   9      412.82      571.21     49.85 o 
  -2  11   9      883.05     1022.31     90.20 o 
  -1  11   9      105.58      138.52     67.88 o 
   0  11   9    14886.96    15855.78    492.89 o 
   1  11   9     2343.19     2358.43    123.70 o 
   2  11   9     1634.65     1562.52     90.20 o 
   3  11   9       66.39       83.48    106.37 o 
   4  11   9    12127.58    11553.58    167.94 o 
   5  11   9       22.28      -40.33     53.79 o 
   6  11   9      251.26      189.42     81.18 o 
   7  11   9       11.62      137.84     68.32 o 
   8  11   9      460.42      645.60     97.29 o 
   9  11   9       91.48      -91.18    115.97 o 
  10  11   9      421.44      443.50     70.05 o 
 -10  12   9       59.32      140.46    112.11 o 
  -9  12   9      430.38      298.26    190.71 o 
  -8  12   9      398.83      351.81     59.12 o 
  -7  12   9     1062.46      836.20     57.41 o 
  -6  12   9      726.87      663.92     82.47 o 
  -5  12   9       49.29      -42.47     44.42 o 
  -4  12   9      893.81      842.23     51.26 o 
  -3  12   9     1978.24     1741.53     85.19 o 
  -2  12   9     3227.72     2874.15    633.73 o 
  -1  12   9      882.74      945.70    130.94 o 
   0  12   9     1234.14     1177.94     45.36 o 
   1  12   9      205.11      240.67     48.59 o 
   2  12   9       75.87       57.72     97.56 o 
   3  12   9     1291.12     1219.29    114.87 o 
   4  12   9      224.71      235.83     46.59 o 
   5  12   9      204.96      225.42     65.11 o 
   6  12   9     1307.54     1091.10    224.83 o 
   7  12   9      487.78      687.40    144.32 o 
   8  12   9      644.74      695.61     63.65 o 
   9  12   9      279.67      366.35     67.44 o 
  10  12   9       46.79      231.95    113.40 o 
 -10  13   9      139.75      296.38    113.40 o 
  -9  13   9      399.12      184.24    128.21 o 
  -8  13   9      582.57      606.54    111.46 o 
  -7  13   9       28.83       58.11    149.48 o 
  -6  13   9     1687.74     1626.20     72.16 o 
  -5  13   9      104.96      128.25     40.51 o 
  -4  13   9     1861.95     1775.82     49.89 o 
  -3  13   9       14.21      -24.13     50.03 o 
  -2  13   9    13551.69    12793.76   2079.75 o 
  -1  13   9     1125.73     1007.97    247.47 o 
   0  13   9     1633.95     1460.29    418.76 o 
   1  13   9      896.59      943.45    106.35 o 
   2  13   9    14754.03    12205.46   3012.35 o 
   3  13   9     2093.15     1978.70    479.71 o 
   4  13   9     1186.69     1286.79     49.19 o 
   5  13   9      790.51      586.98     55.07 o 
   6  13   9     1477.48     1393.04     66.80 o 
   7  13   9      181.88      183.69     49.75 o 
   8  13   9      334.85      249.03     80.81 o 
   9  13   9       73.47       26.57     89.15 o 
 -10  14   9      314.50      679.09    115.97 o 
  -9  14   9      261.85      155.74     74.74 o 
  -8  14   9        5.63       19.33     76.67 o 
  -7  14   9        1.76       15.64    173.32 o 
  -6  14   9      376.73      508.45     76.03 o 
  -5  14   9     5828.79     5306.92    227.10 o 
  -4  14   9      643.46      827.03     39.67 o 
  -3  14   9       20.66       58.53     46.05 o 
  -2  14   9       41.37       81.88     52.53 o 
  -1  14   9     2876.15     2910.46    121.90 o 
   0  14   9      460.81      470.60     48.59 o 
   1  14   9      866.21      800.48     48.75 o 
   2  14   9       37.99       68.31     47.69 o 
   3  14   9      261.65      362.54     77.95 o 
   4  14   9        1.33       34.63     76.80 o 
   5  14   9     3755.00     3310.44     63.60 o 
   6  14   9      687.13      794.44    125.29 o 
   7  14   9        4.33       21.03     50.96 o 
   8  14   9        3.66       76.65     81.11 o 
   9  14   9      899.34     1021.73     74.70 o 
  -9  15   9      222.38      347.92     78.60 o 
  -8  15   9      694.13      360.75    287.36 o 
  -7  15   9      310.83      381.60     71.52 o 
  -6  15   9      144.82       -6.50     69.23 o 
  -5  15   9       28.13      158.98     44.82 o 
  -4  15   9     2206.61     2035.81     57.29 o 
  -3  15   9       13.26       85.57     91.30 o 
  -2  15   9      264.19      371.52     46.74 o 
  -1  15   9     1721.72     1643.76     90.40 o 
   0  15   9     1812.26     1839.03     84.18 o 
   1  15   9     3471.79     3572.13     59.27 o 
   2  15   9      879.15     1171.55     56.75 o 
   3  15   9     1668.28     1746.31    130.54 o 
   4  15   9       79.73       67.87     67.63 o 
   5  15   9     2461.78     2307.47     60.51 o 
   6  15   9      398.57      396.35     89.73 o 
   7  15   9      200.26      174.19     90.58 o 
   8  15   9      207.61      236.72     67.80 o 
   9  15   9       54.65      -21.90     97.92 o 
  -9  16   9       14.72      244.83     79.89 o 
  -8  16   9       26.92       -9.00     61.71 o 
  -7  16   9     1504.94     1384.56     76.52 o 
  -6  16   9       90.86       96.35    115.97 o 
  -5  16   9        8.75       66.69     52.54 o 
  -4  16   9      196.74      178.54     52.65 o 
  -3  16   9     6693.37     6371.74    187.17 o 
  -2  16   9      182.78      127.40     71.11 o 
  -1  16   9       33.99      244.14     53.79 o 
   0  16   9      370.36      404.47     42.10 o 
   1  16   9      907.83     1047.82     61.10 o 
   2  16   9       52.03      121.17    105.71 o 
   3  16   9     2909.58     2881.19    110.83 o 
   4  16   9       24.55       14.74     61.49 o 
   5  16   9        0.25      -76.28    133.37 o 
   6  16   9        1.53      -30.55     57.02 o 
   7  16   9     1925.82     1979.40    148.25 o 
   8  16   9      307.85      243.54    140.46 o 
  -8  17   9        1.52      -17.72     62.91 o 
  -7  17   9      342.14      362.92    241.61 o 
  -6  17   9     1169.24     1153.49     59.82 o 
  -5  17   9        1.29       28.30     53.52 o 
  -4  17   9      752.56      696.56     51.57 o 
  -3  17   9       11.58      296.35    204.40 o 
  -2  17   9      854.52      845.92     70.62 o 
  -1  17   9      423.61      509.68     47.84 o 
   0  17   9     2854.86     3095.02    145.22 o 
   1  17   9     2135.95     2235.99     58.52 o 
   2  17   9       76.05      166.61     60.53 o 
   3  17   9      691.28      600.41     57.25 o 
   4  17   9     3105.97     3287.85    101.59 o 
   5  17   9     1555.57     1610.16    137.88 o 
   6  17   9       31.26       27.00     65.62 o 
   7  17   9        0.16      -18.77    111.03 o 
   8  17   9      244.72      341.53     88.55 o 
  -8  18   9        2.62       34.15     70.23 o 
  -7  18   9        6.29       86.56     63.86 o 
  -6  18   9      323.57      395.80     81.52 o 
  -5  18   9      701.40      775.16     43.36 o 
  -4  18   9      966.81      991.56     42.42 o 
  -3  18   9       32.31       68.02     57.64 o 
  -2  18   9     1195.40     1135.77     84.31 o 
  -1  18   9      401.43      423.22     55.99 o 
   0  18   9      469.15      525.85     48.45 o 
   1  18   9       49.78      186.27     56.29 o 
   2  18   9      107.83      178.50     94.91 o 
   3  18   9       61.43      129.07     44.29 o 
   4  18   9      148.00      117.22     57.78 o 
   5  18   9      284.92      361.65    106.31 o 
   6  18   9      509.15      505.96     66.41 o 
   7  18   9       13.65       71.39     87.25 o 
  -7  19   9       23.35       30.20    143.03 o 
  -6  19   9       54.89       39.99     51.32 o 
  -5  19   9       14.23       58.79     52.48 o 
  -4  19   9      486.64      634.89     66.59 o 
  -3  19   9        9.33       46.70     54.44 o 
  -2  19   9     2385.00     2386.78    103.64 o 
  -1  19   9        0.46      -32.52     81.02 o 
   0  19   9       23.03       91.87     49.24 o 
   1  19   9       28.16      126.53     43.64 o 
   2  19   9     4337.68     4571.81    153.05 o 
   3  19   9      160.51      161.34     58.50 o 
   4  19   9       81.54       69.15     94.56 o 
   5  19   9      216.19      360.66     76.67 o 
   6  19   9      730.27      724.77     65.66 o 
   7  19   9        0.11       88.85     63.80 o 
  -6  20   9      480.42      767.06    142.57 o 
  -5  20   9       84.62       48.08     46.40 o 
  -4  20   9     1055.99      824.52     63.98 o 
  -3  20   9      242.00      275.50     59.75 o 
  -2  20   9      884.00      920.90     97.39 o 
  -1  20   9      667.76      725.08     60.50 o 
   0  20   9      273.03      466.88     90.72 o 
   1  20   9      473.49      482.76     59.02 o 
   2  20   9       24.73       79.07     51.57 o 
   3  20   9       55.04       88.10     60.63 o 
   4  20   9        1.27       22.08     50.97 o 
   5  20   9      214.46       21.85     78.78 o 
   6  20   9      679.30      732.62    106.47 o 
  -6  21   9       68.64      194.79     61.00 o 
  -5  21   9       30.97      117.42     60.52 o 
  -4  21   9       50.14      113.74     58.22 o 
  -3  21   9        1.34       94.69     46.81 o 
  -2  21   9      179.19      220.20     65.94 o 
  -1  21   9       46.70       82.13     53.20 o 
   0  21   9      771.75      730.11     53.89 o 
   1  21   9      179.36      290.60     62.42 o 
   2  21   9      460.38      498.08    101.59 o 
   3  21   9      184.13      404.70    124.55 o 
   4  21   9      738.68      883.31     66.97 o 
   5  21   9       34.18      -25.34     79.26 o 
  -5  22   9       47.24        3.35     53.96 o 
  -4  22   9       92.64      221.57     59.24 o 
  -3  22   9      689.18      552.77     88.38 o 
  -2  22   9      408.87      465.22     54.26 o 
  -1  22   9       20.15       55.94     53.61 o 
   0  22   9      129.93      118.53     66.81 o 
   1  22   9       96.74      181.15     61.99 o 
   2  22   9       10.92      151.61     62.74 o 
   3  22   9      395.60      322.99     51.00 o 
   4  22   9        0.99      -27.59     51.20 o 
  -3  23   9       16.32       39.45    121.61 o 
  -2  23   9      232.36      104.35     56.27 o 
  -1  23   9      119.93      186.78     44.88 o 
   0  23   9        6.67      -13.19     83.90 o 
   1  23   9      629.42      722.48     75.73 o 
   2  23   9      437.06      416.62     57.14 o 
   3  23   9      126.24      162.98     57.99 o 
  -1  24   9        8.07        9.97     57.81 o 
   0  24   9        7.77      102.37     58.00 o 
 -12   0  10      292.26      264.16    164.94 o 
 -10   0  10        4.03      -43.81     99.22 o 
  -8   0  10      583.33      498.89     76.16 o 
  -6   0  10     2906.22     2725.26     76.47 o 
  -4   0  10     6888.85     7224.40    271.89 o 
  -2   0  10    14461.76    13264.54    249.99 o 
   0   0  10    21359.30    22363.11    101.59 o 
   2   0  10    23262.60    21832.34    191.36 o 
   4   0  10     5585.46     5482.95    105.66 o 
   6   0  10      712.41      697.13     95.36 o 
   8   0  10      242.55      188.13     96.64 o 
  10   0  10      596.32      843.15     73.74 o 
 -12   1  10       92.49      102.77    123.83 o 
 -11   1  10       29.26       83.25     97.04 o 
 -10   1  10      716.54      661.58     79.77 o 
  -9   1  10        0.42       29.21     56.74 o 
  -8   1  10     2881.34     2734.61     56.75 o 
  -7   1  10     2156.99     2067.40     55.76 o 
  -6   1  10      719.19      735.02     50.19 o 
  -5   1  10      603.62      481.82     42.71 o 
  -4   1  10     3221.98     3183.73     74.02 o 
  -3   1  10     1834.79     2003.69     44.42 o 
  -2   1  10      337.31      323.19     38.23 o 
  -1   1  10      126.27       86.16     38.26 o 
   0   1  10      923.84     1020.89     41.20 o 
   1   1  10       22.08       82.85     40.26 o 
   2   1  10     2542.65     2117.08     51.36 o 
   3   1  10      172.46      174.11     38.48 o 
   4   1  10     3187.47     2778.41     59.97 o 
   5   1  10     1825.75     1878.56     68.79 o 
   6   1  10     7169.59     6104.84     69.96 o 
   7   1  10       97.87       45.29     52.92 o 
   8   1  10      674.92      702.29     67.01 o 
   9   1  10      849.93      840.19     71.98 o 
  10   1  10      162.36      185.44     60.63 o 
  11   1  10        7.52       22.40     64.47 o 
 -12   2  10      161.63       64.43    115.97 o 
 -11   2  10      132.71      226.52     94.42 o 
 -10   2  10        5.74        9.33    115.97 o 
  -9   2  10        2.89        3.03     58.13 o 
  -8   2  10       73.33       84.20     49.76 o 
  -7   2  10        0.34       16.43     49.88 o 
  -6   2  10      931.79     1053.28     52.25 o 
  -5   2  10      372.63      386.27     46.94 o 
  -4   2  10     4208.11     3887.30     60.82 o 
  -3   2  10     5012.37     4586.02     53.93 o 
  -2   2  10    14150.50    14505.02    161.26 o 
  -1   2  10     4417.67     4340.40     53.28 o 
   0   2  10     5541.43     5194.63     57.19 o 
   1   2  10     4258.88     3764.78     63.67 o 
   2   2  10      901.10      795.31     47.20 o 
   3   2  10     1885.15     1572.21     48.31 o 
   4   2  10     4982.05     4910.26     85.69 o 
   5   2  10     1543.55     1684.52     67.43 o 
   6   2  10      340.64      353.42     66.52 o 
   7   2  10       20.45       79.40    115.97 o 
   8   2  10      319.79      362.68     68.34 o 
   9   2  10      522.96      383.77    176.82 o 
  10   2  10      562.61      452.81     61.48 o 
  11   2  10       19.96       62.43     63.97 o 
 -12   3  10      114.99      207.46    117.26 o 
 -11   3  10      171.66      228.08    106.95 o 
 -10   3  10      391.26      337.61    103.09 o 
  -9   3  10       20.81       26.60     62.36 o 
  -8   3  10       34.31      -15.49     52.27 o 
  -7   3  10     7202.59     6866.95    104.16 o 
  -6   3  10     1694.59     1753.51     52.32 o 
  -5   3  10     2578.59     2613.01     53.94 o 
  -4   3  10       33.17       60.84     41.36 o 
  -3   3  10     4463.67     3690.61     88.53 o 
  -2   3  10       29.31       63.39     40.73 o 
  -1   3  10     4582.62     5280.03     52.05 o 
   0   3  10      752.67      695.10     53.54 o 
   1   3  10        0.48       11.88     40.86 o 
   2   3  10      234.16      267.05     49.74 o 
   3   3  10    12597.66    11881.00     69.50 o 
   4   3  10     1007.36      857.01     46.42 o 
   5   3  10     6719.53     6480.19    128.21 o 
   6   3  10      803.61      675.16     55.07 o 
   7   3  10      985.09     1161.68     65.03 o 
   8   3  10      528.59      617.12    123.70 o 
   9   3  10     1185.74     1272.71     69.35 o 
  10   3  10       34.79        6.59     52.43 o 
  11   3  10       49.28      100.75     55.67 o 
 -11   4  10       62.59       -9.02    106.95 o 
 -10   4  10       58.28       42.52    100.51 o 
  -9   4  10      169.30      336.28     69.25 o 
  -8   4  10      543.97      529.14     61.41 o 
  -7   4  10      655.62      631.51     48.73 o 
  -6   4  10        6.71       54.07     50.10 o 
  -5   4  10       18.96       56.06     44.36 o 
  -4   4  10      181.36      318.01     46.94 o 
  -3   4  10    15953.38    16227.99    310.98 o 
  -2   4  10      423.21      589.35     46.43 o 
  -1   4  10     1612.39     1409.69     65.31 o 
   0   4  10      108.73       93.37     42.52 o 
   1   4  10    22949.95    23481.35    248.29 o 
   2   4  10      179.72       73.34     44.62 o 
   3   4  10     2241.52     2089.19     49.52 o 
   4   4  10      100.37       47.44     51.80 o 
   5   4  10     4516.13     4484.07     74.74 o 
   6   4  10      360.27      512.46     92.78 o 
   7   4  10       97.73      196.33     53.87 o 
   8   4  10      988.36      988.68     68.79 o 
   9   4  10      243.25      159.54    197.80 o 
  10   4  10       48.37       94.39     79.88 o 
  11   4  10      187.18      208.36     53.67 o 
 -11   5  10      274.43      128.86    110.82 o 
 -10   5  10        6.24       19.33    100.51 o 
  -9   5  10       67.54      154.25     68.79 o 
  -8   5  10      125.37      103.25     55.94 o 
  -7   5  10     1250.90     1221.76     83.48 o 
  -6   5  10       72.78       51.98     60.09 o 
  -5   5  10     6869.23     6789.70    197.71 o 
  -4   5  10      589.37      436.11     58.41 o 
  -3   5  10     4024.33     3902.29    115.52 o 
  -2   5  10     6610.24     6167.36    246.66 o 
  -1   5  10      260.56      270.56     76.55 o 
   0   5  10     8891.28     9185.51    173.93 o 
   1   5  10     1827.39     1545.22     54.24 o 
   2   5  10     1089.35     1194.98     55.39 o 
   3   5  10     2265.82     2303.69     55.77 o 
   4   5  10      251.71      364.12     60.27 o 
   5   5  10     7518.62     7265.41    106.22 o 
   6   5  10       96.37      162.43     99.22 o 
   7   5  10     1151.97     1287.37     68.26 o 
   8   5  10     1012.93      897.58    492.89 o 
   9   5  10     1263.57     1162.60     61.21 o 
  10   5  10       73.54      118.98     60.26 o 
  11   5  10       31.86       94.68     62.06 o 
 -11   6  10      128.09       95.36    110.82 o 
 -10   6  10        9.59       45.10    100.51 o 
  -9   6  10      240.57      230.97     65.72 o 
  -8   6  10      189.29      349.51     95.36 o 
  -7   6  10      324.59      318.86     61.22 o 
  -6   6  10      170.73      123.25     80.90 o 
  -5   6  10     7095.12     7435.96    179.01 o 
  -4   6  10      445.65      371.24     55.53 o 
  -3   6  10      295.48      439.94     62.09 o 
  -2   6  10     5776.04     5563.37     64.96 o 
  -1   6  10     9307.30     9207.09    185.90 o 
   0   6  10     5340.92     5514.17     58.00 o 
   1   6  10       63.15      102.16     64.00 o 
   2   6  10     4879.25     4981.70    141.84 o 
   3   6  10     2322.84     2311.24    150.77 o 
   4   6  10     6658.62     6936.42    130.79 o 
   5   6  10      594.36      590.77     53.51 o 
   6   6  10      224.25      358.23     92.78 o 
   7   6  10        4.23      -38.07     52.92 o 
   8   6  10       35.77       46.85     54.32 o 
   9   6  10      461.52      630.78     72.44 o 
  10   6  10       48.06       84.87     61.74 o 
  11   6  10       38.44      156.84     62.39 o 
 -11   7  10       14.23      121.13    109.53 o 
 -10   7  10        0.49     -101.80    101.80 o 
  -9   7  10       91.44       73.24    166.87 o 
  -8   7  10      520.00      572.89    137.23 o 
  -7   7  10      131.25      109.12     66.50 o 
  -6   7  10      622.71      556.76     61.95 o 
  -5   7  10     3888.72     4000.55    143.23 o 
  -4   7  10    12437.02    11068.21    728.75 o 
  -3   7  10      566.93      550.40     46.85 o 
  -2   7  10        7.13       34.13     46.05 o 
  -1   7  10       16.23       75.15     45.44 o 
   0   7  10     7204.16     7770.76     89.47 o 
   1   7  10      160.12      257.04     63.92 o 
   2   7  10     4284.47     4318.19     79.25 o 
   3   7  10      126.99      128.05     46.36 o 
   4   7  10      208.98      264.52     57.99 o 
   5   7  10      144.86      231.34     55.27 o 
   6   7  10     4448.09     4184.05    109.53 o 
   7   7  10     1557.66      117.26     63.14 o 
   8   7  10      651.21      564.24    156.56 o 
   9   7  10       51.52      119.39     74.91 o 
  10   7  10     1062.70     1063.19     56.07 o 
  11   7  10       51.25      124.40     64.03 o 
 -11   8  10      123.88      150.77    114.68 o 
 -10   8  10       44.26      173.96    104.38 o 
  -9   8  10       19.27       85.06    102.44 o 
  -8   8  10      441.45      482.07    133.37 o 
  -7   8  10      660.90      847.49    101.80 o 
  -6   8  10      369.52      348.16     52.43 o 
  -5   8  10       82.12      138.40     50.21 o 
  -4   8  10        6.23       67.34     46.58 o 
  -3   8  10     1327.19     1507.36     63.24 o 
  -2   8  10     4543.08     4373.83     91.95 o 
  -1   8  10      870.96      891.51     54.96 o 
   0   8  10     8134.82     7910.28    121.70 o 
   1   8  10        3.71       25.84     94.07 o 
   2   8  10     5373.13     6329.52    132.72 o 
   3   8  10     1183.49     1315.61     71.05 o 
   4   8  10     8012.80     7619.10     83.77 o 
   5   8  10      113.42      120.66     71.52 o 
   6   8  10      517.33      517.94     86.98 o 
   7   8  10      536.79       63.14     67.01 o 
   8   8  10      405.13      381.17     70.14 o 
   9   8  10      145.88      243.13     61.89 o 
  10   8  10      220.72      246.78     63.73 o 
 -11   9  10        8.27      -16.75    114.68 o 
 -10   9  10      176.45      481.93    105.66 o 
  -9   9  10        6.43      163.01     70.16 o 
  -8   9  10        0.72      209.33     69.18 o 
  -7   9  10      172.74      106.04     86.34 o 
  -6   9  10     2977.93     3213.11    157.91 o 
  -5   9  10       50.65       78.24     44.04 o 
  -4   9  10      126.18      171.36     78.66 o 
  -3   9  10     2975.84     2676.77     53.56 o 
  -2   9  10     5307.69     4906.96    178.29 o 
  -1   9  10      559.83      670.92    135.36 o 
   0   9  10     2421.46     2695.70     76.03 o 
   1   9  10       13.98       68.90     53.87 o 
   2   9  10      322.78      310.22     67.77 o 
   3   9  10      941.66     1043.72     69.70 o 
   4   9  10     3665.23     3391.05    146.90 o 
   5   9  10      552.05      536.91     81.83 o 
   6   9  10      290.30      150.53     79.89 o 
   7   9  10      195.42      269.32     68.30 o 
   8   9  10     2888.84     2671.21    181.69 o 
   9   9  10      343.47      435.86     79.89 o 
  10   9  10      315.04      276.52    129.26 o 
 -11  10  10        8.20      244.83    114.68 o 
 -10  10  10      211.78      341.48    108.24 o 
  -9  10  10      697.80      622.65    292.51 o 
  -8  10  10      390.82      440.34     56.21 o 
  -7  10  10      417.98      487.24    141.74 o 
  -6  10  10      535.53      605.87     54.81 o 
  -5  10  10     1285.02     1469.23    121.15 o 
  -4  10  10      356.65      544.52     58.35 o 
  -3  10  10     7371.50     7404.37    157.30 o 
  -2  10  10        4.72       19.33     61.65 o 
  -1  10  10       70.87      138.15     57.16 o 
   0  10  10     4994.29     4895.72     65.60 o 
   1  10  10    17266.00    17753.95    853.69 o 
   2  10  10     2953.78     2745.01    170.74 o 
   3  10  10        1.84       -1.66     52.86 o 
   4  10  10       29.01       89.69     53.61 o 
   5  10  10     2391.83     2393.48    668.67 o 
   6  10  10     2517.02     1528.38    817.61 o 
   7  10  10      290.36      282.21    142.39 o 
   8  10  10      114.96      200.26     58.40 o 
   9  10  10       75.26      227.92     81.71 o 
  10  10  10      119.95      -10.72    126.28 o 
 -10  11  10      105.12      354.36    106.95 o 
  -9  11  10       45.81      102.98     74.26 o 
  -8  11  10      249.91      368.61     71.00 o 
  -7  11  10     1034.75      939.31     59.03 o 
  -6  11  10      326.80      405.79    175.89 o 
  -5  11  10      575.94      650.70     52.17 o 
  -4  11  10      391.52      467.19     43.17 o 
  -3  11  10     7226.35     7063.18     70.06 o 
  -2  11  10       40.93      131.38     42.74 o 
  -1  11  10     1143.80     1146.24     58.52 o 
   0  11  10      455.91      546.81    150.12 o 
   1  11  10       54.83      128.55    143.68 o 
   2  11  10       17.07       23.12     47.78 o 
   3  11  10       10.36       67.94     66.44 o 
   4  11  10      505.50      405.15    181.20 o 
   5  11  10      905.93      905.35     58.80 o 
   6  11  10     1867.01     1499.78     57.92 o 
   7  11  10      704.05      640.03     70.61 o 
   8  11  10       78.58      -37.11    119.19 o 
   9  11  10      772.75      779.87     67.44 o 
  10  11  10      480.96      604.61     93.90 o 
 -10  12  10       33.93      369.83    113.40 o 
  -9  12  10       59.00      -14.61     79.25 o 
  -8  12  10       16.93       80.54     71.98 o 
  -7  12  10      889.24     1000.63     58.36 o 
  -6  12  10      817.21      876.25    131.44 o 
  -5  12  10     1701.94     1637.40     54.01 o 
  -4  12  10        3.58       35.15     41.60 o 
  -3  12  10      127.52      180.08     67.61 o 
  -2  12  10       44.99       65.40     35.85 o 
  -1  12  10    13340.26    12895.45     90.19 o 
   0  12  10       85.38       34.50     65.83 o 
   1  12  10       29.99      138.07    111.46 o 
   2  12  10       20.21       79.78     47.35 o 
   3  12  10    10328.81     9646.06    594.16 o 
   4  12  10       77.32       37.66     63.41 o 
   5  12  10       46.39       47.48     45.80 o 
   6  12  10        9.89      -52.68     52.68 o 
   7  12  10     1140.75     1109.50    137.23 o 
   8  12  10        1.58       25.77     73.80 o 
   9  12  10      188.36      547.91    159.14 o 
 -10  13  10       41.92      100.51    113.40 o 
  -9  13  10      330.45      357.33    113.40 o 
  -8  13  10     1026.81     1084.48    155.28 o 
  -7  13  10      195.57      232.19     57.41 o 
  -6  13  10      238.68      614.54    275.11 o 
  -5  13  10     1492.29     1773.62     76.59 o 
  -4  13  10     3436.26     3346.27     81.41 o 
  -3  13  10      120.56      200.08     56.08 o 
  -2  13  10     2548.18     2591.47    700.72 o 
  -1  13  10     1875.60     1796.64    307.45 o 
   0  13  10     2319.82     2201.41     51.89 o 
   1  13  10       21.93      125.22     65.55 o 
   2  13  10     4057.54     3721.20    927.33 o 
   3  13  10      579.49      390.88    168.46 o 
   4  13  10       13.03       42.66    116.36 o 
   5  13  10       27.75       96.63     47.21 o 
   6  13  10     1091.44     1116.40     79.25 o 
   7  13  10     1176.41     1152.38     65.01 o 
   8  13  10        3.20       12.29     63.11 o 
   9  13  10      167.18      179.35     67.44 o 
  -9  14  10      229.46      294.89     77.43 o 
  -8  14  10       31.71      133.64     73.35 o 
  -7  14  10      103.19      276.19     99.22 o 
  -6  14  10      274.89      336.57     56.72 o 
  -5  14  10      236.88      240.79     81.70 o 
  -4  14  10      244.05      240.86     39.19 o 
  -3  14  10       44.73       56.02     41.24 o 
  -2  14  10     1959.07     1953.54     52.25 o 
  -1  14  10      122.80      229.65     65.23 o 
   0  14  10     1522.73     1927.34     57.53 o 
   1  14  10     6752.03     6699.92    173.00 o 
   2  14  10      667.78      760.45     63.52 o 
   3  14  10       20.03      135.17     57.37 o 
   4  14  10       98.74      254.21     54.49 o 
   5  14  10     2173.45     2295.76    141.96 o 
   6  14  10       18.95       -0.04     55.07 o 
   7  14  10       78.72      119.76     58.75 o 
   8  14  10       19.73      -32.02    119.19 o 
   9  14  10      232.37      224.15     88.53 o 
  -9  15  10        0.19       19.68     64.36 o 
  -8  15  10       19.94       -4.97     75.38 o 
  -7  15  10       16.11      192.57     58.11 o 
  -6  15  10     2869.74     2406.43    116.79 o 
  -5  15  10      264.30      390.06     58.10 o 
  -4  15  10      172.02      234.28     40.08 o 
  -3  15  10       52.78      128.21     46.38 o 
  -2  15  10     3415.43     3610.57    153.09 o 
  -1  15  10      934.01      850.68    103.92 o 
   0  15  10     1454.45     1579.95     72.62 o 
   1  15  10      207.77      291.27     37.93 o 
   2  15  10      355.06      317.37     54.06 o 
   3  15  10       18.51       87.51     61.68 o 
   4  15  10     4715.92     4539.87    123.27 o 
   5  15  10       97.90      162.08     55.51 o 
   6  15  10        1.80       64.10     47.54 o 
   7  15  10      147.22      198.56     75.13 o 
   8  15  10     1298.99     1247.43    106.31 o 
  -9  16  10      212.00      331.95    334.39 o 
  -8  16  10      183.13      100.63     75.61 o 
  -7  16  10     1055.39     1174.42    149.48 o 
  -6  16  10       18.34       55.57     65.16 o 
  -5  16  10      314.43      368.73     40.78 o 
  -4  16  10     1026.81      983.27     43.86 o 
  -3  16  10     3581.20     3530.70    104.53 o 
  -2  16  10     1055.17     1181.89     85.71 o 
  -1  16  10      996.26      932.51     47.48 o 
   0  16  10     1184.86     1174.08     61.09 o 
   1  16  10     2469.11     2533.62     65.24 o 
   2  16  10     1592.54     1386.31     79.53 o 
   3  16  10     1123.53     1266.55     59.86 o 
   4  16  10       98.28      138.53     80.64 o 
   5  16  10      251.58      379.84     58.18 o 
   6  16  10      246.85      100.41    128.50 o 
   7  16  10      876.19      828.39     57.29 o 
   8  16  10      139.32      146.90    144.32 o 
  -8  17  10      602.01      584.38    246.77 o 
  -7  17  10      467.19      384.32     65.07 o 
  -6  17  10        1.13        9.52     63.23 o 
  -5  17  10        1.19       65.81     46.88 o 
  -4  17  10     1347.25     1276.50    116.06 o 
  -3  17  10      313.38      388.92     42.53 o 
  -2  17  10      161.35      234.95     55.38 o 
  -1  17  10      102.43      248.18     47.99 o 
   0  17  10      466.50      440.76     56.53 o 
   1  17  10      319.04      398.26     55.76 o 
   2  17  10     1583.11     1336.42     90.85 o 
   3  17  10      451.80      557.15     80.07 o 
   4  17  10        9.64       75.89     65.64 o 
   5  17  10      138.71      310.65     67.75 o 
   6  17  10     1279.08     1080.30     54.39 o 
   7  17  10        1.06       28.37     60.02 o 
   8  17  10       11.00      -56.70     78.60 o 
  -8  18  10       28.50      122.42    201.02 o 
  -7  18  10      138.62      287.40     63.79 o 
  -6  18  10        0.61       56.83     51.09 o 
  -5  18  10     2042.41     1891.89     51.36 o 
  -4  18  10      183.89      326.21     63.11 o 
  -3  18  10       29.38       83.27     47.43 o 
  -2  18  10      226.24      456.63    118.26 o 
  -1  18  10     5565.92     5510.45    263.53 o 
   0  18  10      975.42      796.21     64.12 o 
   1  18  10      100.80      167.06     43.15 o 
   2  18  10      221.87      215.29     57.43 o 
   3  18  10     2213.16     2353.27    162.12 o 
   4  18  10       60.19       16.88     70.58 o 
   5  18  10      832.94      907.17     53.61 o 
   6  18  10       64.55       24.19     90.74 o 
   7  18  10       94.68      153.62     70.50 o 
  -7  19  10       14.29      302.02     79.26 o 
  -6  19  10     1068.06     1218.95     86.28 o 
  -5  19  10      912.28      859.69     48.89 o 
  -4  19  10      981.45      874.64     81.65 o 
  -3  19  10       10.86        4.76     58.26 o 
  -2  19  10     1677.55     1476.00     60.23 o 
  -1  19  10       20.29       26.63     57.01 o 
   0  19  10     1202.55     1159.35     46.82 o 
   1  19  10      105.34      283.18     98.33 o 
   2  19  10      442.66      531.19     51.20 o 
   3  19  10      622.77      685.00     83.70 o 
   4  19  10      903.28      951.22     53.61 o 
   5  19  10      150.26      110.22    101.91 o 
   6  19  10      201.76      147.15    117.60 o 
  -6  20  10       30.33       77.82     52.26 o 
  -5  20  10        0.93       38.54     57.06 o 
  -4  20  10       74.75       32.04     51.33 o 
  -3  20  10     2133.15     2181.92     56.25 o 
  -2  20  10       57.68       62.88     45.94 o 
  -1  20  10       97.23      124.44     82.14 o 
   0  20  10       30.91      153.34     91.42 o 
   1  20  10     1670.10     1840.01     77.78 o 
   2  20  10        8.11      -44.78     44.78 o 
   3  20  10       42.00       16.97     62.31 o 
   4  20  10      112.05      178.98     54.23 o 
   5  20  10      471.17      379.55     55.97 o 
   6  20  10       18.48      -30.84     57.53 o 
  -5  21  10       35.36      102.35     46.60 o 
  -4  21  10      395.62      378.77     51.22 o 
  -3  21  10       35.13       21.29     62.70 o 
  -2  21  10     1503.30     1337.39     63.95 o 
  -1  21  10       12.40       30.53     52.33 o 
   0  21  10      787.27      701.15     64.96 o 
   1  21  10      126.45      146.42     63.90 o 
   2  21  10      417.73      579.93     62.23 o 
   3  21  10      327.56      326.55     48.13 o 
   4  21  10      779.89      746.87     64.94 o 
   5  21  10      159.17      214.26     57.37 o 
  -4  22  10      479.99      442.03     82.59 o 
  -3  22  10      145.93       90.85     87.93 o 
  -2  22  10       33.57       17.10     53.93 o 
  -1  22  10     2163.74     1910.63     72.51 o 
   0  22  10      118.97      164.57     48.35 o 
   1  22  10      434.73      368.07     63.72 o 
   2  22  10      266.06      366.67     62.74 o 
   3  22  10      823.02      930.15     64.97 o 
   4  22  10       34.91       50.04     65.70 o 
  -3  23  10        3.48       74.91     53.52 o 
  -2  23  10       56.58      148.31    121.16 o 
  -1  23  10        9.36       85.42     70.68 o 
   0  23  10      269.62      330.47     64.22 o 
   1  23  10      258.26      316.03     50.89 o 
   2  23  10      225.08      248.51     46.11 o 
 -11   0  11      277.06      255.14    134.01 o 
  -9   0  11     1954.17     1780.21     76.05 o 
  -7   0  11      676.87      661.26     68.79 o 
  -5   0  11    10590.41    10884.62    355.65 o 
  -3   0  11     5207.73     5081.48    185.56 o 
  -1   0  11    11366.75    10779.64    141.74 o 
   1   0  11    26316.26    24714.87    463.25 o 
   3   0  11       34.49       99.22     61.85 o 
   5   0  11    18070.46    17947.49    140.46 o 
   7   0  11     1127.15      954.85     96.64 o 
   9   0  11     2395.30     2498.58    108.24 o 
  11   0  11      272.96      248.70     81.09 o 
 -12   1  11      157.98      171.38    222.93 o 
 -11   1  11        1.50       81.58     87.72 o 
 -10   1  11      188.16      243.93     77.40 o 
  -9   1  11        2.32       41.57     51.21 o 
  -8   1  11     1061.76     1131.66     51.01 o 
  -7   1  11      643.76      735.35     51.40 o 
  -6   1  11     6257.17     6008.59     86.30 o 
  -5   1  11      869.85      851.02     48.92 o 
  -4   1  11     6477.30     6920.85    121.82 o 
  -3   1  11       60.16      105.66     43.70 o 
  -2   1  11    43468.18    42503.17    380.54 o 
  -1   1  11     5748.10     5381.52     76.44 o 
   0   1  11     5745.10     5181.95     55.06 o 
   1   1  11    10911.97    11505.67    177.44 o 
   2   1  11    23519.96    21703.42    190.36 o 
   3   1  11     2721.97     2825.92    128.77 o 
   4   1  11     3082.21     2651.09     69.25 o 
   5   1  11     3013.53     3169.27    140.46 o 
   6   1  11     2475.41     2396.84     70.61 o 
   7   1  11      112.14      170.34     86.34 o 
   8   1  11     2123.87     2114.02    177.83 o 
   9   1  11       19.18        4.90     70.61 o 
  10   1  11      261.63      236.93     90.63 o 
  11   1  11      339.88      477.30     61.38 o 
 -11   2  11      216.84      181.69     95.65 o 
 -10   2  11      107.53      122.85     78.27 o 
  -9   2  11      641.21      481.32    114.75 o 
  -8   2  11       29.05      111.06     52.57 o 
  -7   2  11     4052.00     4167.29    121.64 o 
  -6   2  11     2528.67     2256.95     52.90 o 
  -5   2  11     8609.22     8667.93     77.56 o 
  -4   2  11       47.81       46.32     40.62 o 
  -3   2  11    18080.31    18185.06    262.67 o 
  -2   2  11      551.64      468.12     44.82 o 
  -1   2  11    16818.81    16656.69    162.27 o 
   0   2  11      268.45      348.60     40.59 o 
   1   2  11    18586.89    18948.90    298.89 o 
   2   2  11     6472.83     6487.85     70.72 o 
   3   2  11    29557.83    28712.66    505.46 o 
   4   2  11     3901.78     3792.48    145.61 o 
   5   2  11       95.41      252.67     99.22 o 
   6   2  11     3007.77     3058.85    123.06 o 
   7   2  11     5795.56     6017.57    222.28 o 
   8   2  11      232.92      217.81     55.07 o 
   9   2  11      225.24      262.17     69.70 o 
  10   2  11      568.72      375.32     61.72 o 
  11   2  11      205.19      311.72     65.93 o 
 -11   3  11       83.00      146.90    109.53 o 
 -10   3  11     1398.66     1097.36    390.71 o 
  -9   3  11      100.21      135.66     61.96 o 
  -8   3  11     1470.53     1437.43     59.15 o 
  -7   3  11       21.27        2.75     49.05 o 
  -6   3  11      646.74      720.16     49.83 o 
  -5   3  11       44.66      110.29     47.94 o 
  -4   3  11    15291.97    14828.23    155.93 o 
  -3   3  11      446.37      547.84     47.01 o 
  -2   3  11     1302.16     1341.98     55.05 o 
  -1   3  11     2589.26     2818.18     46.58 o 
   0   3  11    33938.15    33192.78    199.75 o 
   1   3  11     1258.02     1186.94     45.59 o 
   2   3  11      114.19      117.19     44.83 o 
   3   3  11     1090.28      986.99     53.06 o 
   4   3  11    11806.94    12667.24    347.85 o 
   5   3  11      555.00      709.52     55.00 o 
   6   3  11     1511.45     1264.70     57.54 o 
   7   3  11     1065.24     1056.51     70.23 o 
   8   3  11      111.26      229.72     66.02 o 
   9   3  11        5.28       15.31     49.56 o 
  10   3  11     1133.73      972.07    189.42 o 
  11   3  11        3.39       23.81     80.91 o 
 -11   4  11      591.79      576.00    113.40 o 
 -10   4  11      241.91       52.82    143.68 o 
  -9   4  11      751.88      924.55     71.52 o 
  -8   4  11      463.25      474.18     54.43 o 
  -7   4  11     5452.72     5044.73    123.68 o 
  -6   4  11     1973.76     1792.03     62.24 o 
  -5   4  11     2833.32     2702.24     49.21 o 
  -4   4  11      589.46      624.27     47.19 o 
  -3   4  11    14496.09    13574.23    226.11 o 
  -2   4  11      132.57       99.58     40.31 o 
  -1   4  11    19872.71    19854.60    262.41 o 
   0   4  11      289.38      461.39     58.03 o 
   1   4  11     8554.28     8303.18    120.09 o 
   2   4  11     3382.03     3305.58     56.57 o 
   3   4  11    22157.60    22340.76    235.89 o 
   4   4  11     3706.62     3524.48     95.72 o 
   5   4  11     2042.72     1926.08     68.26 o 
   6   4  11     7059.63     7025.26     80.96 o 
   7   4  11     2771.25     2833.07     61.91 o 
   8   4  11     1402.78     1487.54     96.00 o 
   9   4  11      304.03      333.72     57.53 o 
  10   4  11      903.99      780.48     74.09 o 
  11   4  11      287.34      345.36     77.38 o 
 -11   5  11      582.50      752.54    112.11 o 
 -10   5  11      272.88      273.10    171.38 o 
  -9   5  11        2.99      112.07     70.14 o 
  -8   5  11     1083.46     1123.90    337.99 o 
  -7   5  11      322.76      367.27     58.88 o 
  -6   5  11     3114.77     2969.38    133.91 o 
  -5   5  11     3449.62     3201.67     62.87 o 
  -4   5  11     2404.59     2351.42     99.62 o 
  -3   5  11      138.85       53.56     52.73 o 
  -2   5  11    56626.97    56269.46   1713.48 o 
  -1   5  11     2563.92     2362.14     53.49 o 
   0   5  11       32.83       27.93     37.14 o 
   1   5  11     5697.19     5873.88     63.48 o 
   2   5  11    23872.55    23361.32    158.04 o 
   3   5  11     2050.76     2285.91     56.53 o 
   4   5  11     1999.48     1816.79     64.72 o 
   5   5  11        0.53      149.71     76.90 o 
   6   5  11     3053.45     3291.43     60.77 o 
   7   5  11      903.03      985.38     88.91 o 
   8   5  11     1893.75     1860.92    134.66 o 
   9   5  11      174.56       53.51    141.10 o 
  10   5  11       29.32      192.00     61.01 o 
  11   5  11      334.92      329.27     64.46 o 
 -11   6  11      154.97      359.52    113.40 o 
 -10   6  11       52.92       46.13     74.09 o 
  -9   6  11     2395.84     2480.10     76.99 o 
  -8   6  11      184.82      236.27     55.52 o 
  -7   6  11      281.15      247.03     60.89 o 
  -6   6  11        3.54       72.68     49.49 o 
  -5   6  11    13559.02    12784.64    595.42 o 
  -4   6  11      527.53      490.43     47.37 o 
  -3   6  11     2862.56     2891.71     49.23 o 
  -2   6  11     1109.05     1258.58    100.14 o 
  -1   6  11     2020.40     1869.40     50.89 o 
   0   6  11      140.00      202.32     52.04 o 
   1   6  11    12710.34    12739.59     73.83 o 
   2   6  11       31.14       -9.50     51.83 o 
   3   6  11      774.83      881.36     47.35 o 
   4   6  11     4130.19     3958.36    187.14 o 
   5   6  11    16798.60    16971.95    375.12 o 
   6   6  11     1583.48     1605.17     66.44 o 
   7   6  11      438.37      410.54     68.17 o 
   8   6  11     1058.85      824.87    492.89 o 
   9   6  11     2573.69     2461.56     77.32 o 
  10   6  11      497.86      387.10     62.91 o 
  11   6  11       98.79      157.21    117.26 o 
 -11   7  11      193.64      266.74    110.82 o 
 -10   7  11      283.61      169.43     59.82 o 
  -9   7  11       45.01      114.62     58.16 o 
  -8   7  11     1108.63     1050.30    108.89 o 
  -7   7  11      151.61      231.30     63.40 o 
  -6   7  11     3597.50     3585.25    115.81 o 
  -5   7  11      786.26      953.49     58.43 o 
  -4   7  11     7795.96     7626.32    348.27 o 
  -3   7  11     9539.59     9123.28    282.15 o 
  -2   7  11     1050.52      698.41     95.37 o 
  -1   7  11     7990.90     7896.11     69.03 o 
   0   7  11    15104.08    14558.70    190.39 o 
   1   7  11    10333.39    10803.86    130.83 o 
   2   7  11     4316.99     4664.57    174.67 o 
   3   7  11     2868.48     3263.61    161.07 o 
   4   7  11     7100.91     6806.44    257.72 o 
   5   7  11     5640.31     5280.98    176.54 o 
   6   7  11     2252.35     2301.42    104.38 o 
   7   7  11     1211.19     1259.60     68.96 o 
   8   7  11     1340.51     1078.20    408.48 o 
   9   7  11      361.98      331.96     51.56 o 
  10   7  11      188.77      189.24     62.74 o 
 -11   8  11      295.85      362.09    115.97 o 
 -10   8  11      260.02      114.03    172.03 o 
  -9   8  11        3.10       99.22     71.07 o 
  -8   8  11        1.80      186.85     69.25 o 
  -7   8  11     6271.36     6207.09     87.62 o 
  -6   8  11      441.91      310.78     59.57 o 
  -5   8  11      228.17      270.76     60.40 o 
  -4   8  11      333.78      389.11     64.99 o 
  -3   8  11    21441.56    20994.23    461.54 o 
  -2   8  11      322.44      248.45     54.76 o 
  -1   8  11     8415.24     8767.38    197.68 o 
   0   8  11      159.21      164.42     40.31 o 
   1   8  11      193.68      274.60     51.51 o 
   2   8  11      598.23      694.88     65.53 o 
   3   8  11    40383.23    38204.04    943.25 o 
   4   8  11        3.54      100.84     53.39 o 
   5   8  11      157.45      192.39     46.87 o 
   6   8  11      738.73      735.06     67.41 o 
   7   8  11     7784.44      192.00     68.30 o 
   8   8  11      501.91      177.97    195.87 o 
   9   8  11       10.01       49.43     60.01 o 
  10   8  11        0.51       16.68     66.61 o 
 -11   9  11       73.85       32.21     81.18 o 
 -10   9  11      654.65      410.50    233.88 o 
  -9   9  11        5.15       55.29     71.52 o 
  -8   9  11      724.61      695.78     58.62 o 
  -7   9  11       16.30      -69.58     69.58 o 
  -6   9  11     1204.83     1258.08     54.54 o 
  -5   9  11     1482.94     1758.85    182.22 o 
  -4   9  11    12883.15    11230.71    261.96 o 
  -3   9  11     3939.44     3956.24    138.56 o 
  -2   9  11      276.02      354.61     47.95 o 
  -1   9  11    16777.42    16401.54     86.17 o 
   0   9  11     6087.59     5891.90    163.81 o 
   1   9  11     6265.88     6140.64    275.76 o 
   2   9  11      761.70      856.63     99.22 o 
   3   9  11     7550.93     8027.19    293.80 o 
   4   9  11     1205.59     1346.28     57.92 o 
   5   9  11      148.21      258.56     64.69 o 
   6   9  11      510.48      536.39     66.97 o 
   7   9  11        8.76      235.81     95.36 o 
   8   9  11        2.11      172.86     70.14 o 
   9   9  11      764.17      804.09     49.59 o 
  10   9  11      836.16      764.39     59.73 o 
 -10  10  11      252.58      167.17     54.21 o 
  -9  10  11      697.74      735.10     73.35 o 
  -8  10  11      255.22      138.58     56.97 o 
  -7  10  11        6.60      -43.79     66.97 o 
  -6  10  11     1213.15     1259.18     84.88 o 
  -5  10  11     5837.70     5826.44    325.73 o 
  -4  10  11     1196.14     1065.80     58.04 o 
  -3  10  11     1533.77     1567.31     94.98 o 
  -2  10  11      146.47      164.45     97.38 o 
  -1  10  11     8453.40     8818.54    295.05 o 
   0  10  11       93.81      259.11    105.02 o 
   1  10  11    27728.24    25489.94   1522.47 o 
   2  10  11     5487.62     5741.19    169.45 o 
   3  10  11      904.68      887.75     50.56 o 
   4  10  11     1636.77     1565.00    131.44 o 
   5  10  11    10968.12     9975.27    653.32 o 
   6  10  11     2755.36     2395.89    132.52 o 
   7  10  11      187.99      257.72     96.64 o 
   8  10  11      217.01      256.63     96.00 o 
   9  10  11     1262.62     1194.07     79.21 o 
  10  10  11      373.45      481.82     60.21 o 
 -10  11  11       48.97       56.87    122.42 o 
  -9  11  11      295.01      292.35     74.74 o 
  -8  11  11      799.62      599.30     51.48 o 
  -7  11  11     1080.63     1124.99     59.70 o 
  -6  11  11     3504.11     3136.52     51.71 o 
  -5  11  11      259.22      294.03     57.29 o 
  -4  11  11       70.47      152.93     46.58 o 
  -3  11  11     2755.65     3079.84    124.81 o 
  -2  11  11    15473.88    15514.70    194.70 o 
  -1  11  11     1470.74     1415.48     53.62 o 
   0  11  11      694.45      588.99     66.93 o 
   1  11  11     3022.15     2895.75    188.13 o 
   2  11  11    15795.23    15670.80     90.25 o 
   3  11  11     1314.27     1370.12     57.92 o 
   4  11  11      134.87       24.67     81.18 o 
   5  11  11       36.27      -19.11     90.87 o 
   6  11  11      372.75      368.13     55.25 o 
   7  11  11       49.84      -18.04     70.87 o 
   8  11  11     1242.55     1428.64     76.67 o 
   9  11  11      182.33      170.11    132.72 o 
  10  11  11       52.83       83.00     81.52 o 
 -10  12  11      289.48      201.78     95.36 o 
  -9  12  11      425.77      455.67     75.61 o 
  -8  12  11      572.73      741.72     93.42 o 
  -7  12  11      891.79     1098.29     71.52 o 
  -6  12  11     2985.28     2982.99    185.43 o 
  -5  12  11      809.47      606.50     44.03 o 
  -4  12  11      740.65      672.75     43.71 o 
  -3  12  11     1453.25     1295.51    312.84 o 
  -2  12  11      689.78      715.76     80.93 o 
  -1  12  11     4329.23     4375.38     96.64 o 
   0  12  11      874.07     1076.48     76.67 o 
   1  12  11      905.70      873.68     71.00 o 
   2  12  11     3319.12     3258.45    150.77 o 
   3  12  11     1731.47     1408.71    400.24 o 
   4  12  11     9027.25     7843.31   1169.72 o 
   5  12  11      553.87      587.41     55.51 o 
   6  12  11     1342.49     1354.70    197.80 o 
   7  12  11      428.97      303.54     91.49 o 
   8  12  11     1304.64     1267.27     65.42 o 
   9  12  11      185.04      211.05     67.59 o 
 -10  13  11      284.01      124.04    202.95 o 
  -9  13  11        1.03       75.31     89.56 o 
  -8  13  11      399.41      471.55     76.67 o 
  -7  13  11        1.97      105.05     80.54 o 
  -6  13  11       95.32       90.72     50.36 o 
  -5  13  11      161.00      173.82     47.16 o 
  -4  13  11     5113.82     4844.21     99.32 o 
  -3  13  11      797.34      680.71     39.24 o 
  -2  13  11      172.86      101.72     56.36 o 
  -1  13  11      380.38      260.72     74.62 o 
   0  13  11    14252.70    12770.43   2685.71 o 
   1  13  11      668.60      513.14    102.90 o 
   2  13  11       20.19      -26.89     41.17 o 
   3  13  11       26.61       11.44     46.58 o 
   4  13  11     5164.60     4966.34    193.20 o 
   5  13  11      576.12      647.28     55.01 o 
   6  13  11     1100.21      962.82    121.77 o 
   7  13  11      297.19      323.63     49.97 o 
   8  13  11        0.97       68.82     75.61 o 
   9  13  11       69.86      210.52     86.87 o 
  -9  14  11      155.99      112.28     56.03 o 
  -8  14  11     1353.58     1521.22    128.86 o 
  -7  14  11      748.57      611.18     71.98 o 
  -6  14  11       10.17      -14.70     52.22 o 
  -5  14  11      711.00      734.14     50.17 o 
  -4  14  11     2060.35     2088.69     58.00 o 
  -3  14  11     2168.80     2120.94     67.52 o 
  -2  14  11        1.01      100.59     48.36 o 
  -1  14  11     1305.61     1250.76    108.23 o 
   0  14  11      461.54      478.90     54.51 o 
   1  14  11     2145.87     1986.76    108.98 o 
   2  14  11      925.53      733.09    198.66 o 
   3  14  11     3957.63     3817.11    969.86 o 
   4  14  11     2303.57     2067.39    102.85 o 
   5  14  11       28.80       77.50     68.32 o 
   6  14  11     1273.66     1081.52    100.51 o 
   7  14  11     1231.38     1320.98     57.21 o 
   8  14  11      577.82      646.66     86.98 o 
   9  14  11        1.73      144.03     69.90 o 
  -9  15  11        8.24       45.83     73.45 o 
  -8  15  11      253.82      290.32    105.02 o 
  -7  15  11       60.63       97.65     57.99 o 
  -6  15  11     1453.02     1631.62    141.54 o 
  -5  15  11      875.69      920.68     54.72 o 
  -4  15  11        1.99       -2.18     55.24 o 
  -3  15  11      897.10      895.44     47.98 o 
  -2  15  11     2389.07     2462.26     45.76 o 
  -1  15  11     3278.69     3481.25    233.99 o 
   0  15  11        3.93       82.94     44.84 o 
   1  15  11     1078.39     1032.57     48.76 o 
   2  15  11     2150.70     2063.99     93.02 o 
   3  15  11     1690.63     1766.38     51.84 o 
   4  15  11       36.45       71.33     55.49 o 
   5  15  11        0.41       16.85     86.58 o 
   6  15  11        8.55      -32.29     69.66 o 
   7  15  11       11.77       29.13     60.51 o 
   8  15  11      295.11      283.82     68.89 o 
  -8  16  11       14.67      169.52     64.43 o 
  -7  16  11      118.43       67.28     59.82 o 
  -6  16  11        0.12        0.55     52.60 o 
  -5  16  11     1656.84     1626.15     52.68 o 
  -4  16  11      105.04       89.74     44.27 o 
  -3  16  11     1604.92     1391.08     42.13 o 
  -2  16  11       19.10      149.19     43.24 o 
  -1  16  11     2277.96     2444.99     97.06 o 
   0  16  11      195.45      251.13     48.93 o 
   1  16  11     2128.54     2253.93     58.27 o 
   2  16  11      158.11      255.05     50.70 o 
   3  16  11       35.92      -38.18     48.77 o 
   4  16  11      430.89      450.76     57.28 o 
   5  16  11     3881.19     3841.32    131.82 o 
   6  16  11       12.86       96.64    101.80 o 
   7  16  11        0.34       40.27     62.72 o 
   8  16  11      166.89       61.89    103.09 o 
  -8  17  11      150.81      185.56     61.74 o 
  -7  17  11      357.02      476.80    149.48 o 
  -6  17  11       80.72       25.02     48.24 o 
  -5  17  11        6.59      149.41     46.37 o 
  -4  17  11      851.23      840.17     98.21 o 
  -3  17  11     1627.73     1695.86     66.42 o 
  -2  17  11      648.15      776.01     60.98 o 
  -1  17  11      258.26      324.62     66.24 o 
   0  17  11      417.32      424.98     48.13 o 
   1  17  11     1160.08     1191.33     97.65 o 
   2  17  11      412.80      440.54     45.02 o 
   3  17  11      335.69      355.98     58.54 o 
   4  17  11      222.83      228.43     67.81 o 
   5  17  11        2.23      -50.65     50.65 o 
   6  17  11      552.14      550.78     76.96 o 
   7  17  11        0.71      -72.62     72.62 o 
  -7  18  11      348.70      331.17     77.32 o 
  -6  18  11       70.87      117.23     80.34 o 
  -5  18  11        6.33       20.63     48.81 o 
  -4  18  11       56.57       38.77     44.43 o 
  -3  18  11      218.66      324.23     44.94 o 
  -2  18  11      253.16      271.86     50.18 o 
  -1  18  11      807.47      845.59     57.03 o 
   0  18  11       69.95      158.08     56.02 o 
   1  18  11       53.68       81.74     50.56 o 
   2  18  11        1.21       63.24     49.69 o 
   3  18  11      584.94      648.16     93.85 o 
   4  18  11      330.11      528.83    119.19 o 
   5  18  11      119.27      243.35     61.99 o 
   6  18  11       65.12       73.53     66.50 o 
   7  18  11      306.15      393.87    107.11 o 
  -7  19  11       83.92      100.83     66.01 o 
  -6  19  11      411.87      360.98     57.72 o 
  -5  19  11       49.43      172.80     58.81 o 
  -4  19  11      713.15      799.66     92.47 o 
  -3  19  11        5.31       75.27     41.61 o 
  -2  19  11      357.21      464.87     58.08 o 
  -1  19  11      161.22      203.51     41.40 o 
   0  19  11     2366.74     2434.27     94.73 o 
   1  19  11      147.01       31.75     61.46 o 
   2  19  11       59.99      108.38     50.76 o 
   3  19  11      182.65      176.20     51.07 o 
   4  19  11      645.39      690.62    122.38 o 
   5  19  11       40.62      165.88     76.46 o 
   6  19  11       25.12       21.59     72.66 o 
  -6  20  11       67.18      360.15    168.69 o 
  -5  20  11       13.83       87.28     53.35 o 
  -4  20  11      302.29      470.86     97.98 o 
  -3  20  11      366.29      377.79     71.79 o 
  -2  20  11       62.46      156.70     72.47 o 
  -1  20  11      281.32      433.72     46.26 o 
   0  20  11       43.15       40.31     75.71 o 
   1  20  11      441.64      342.61     60.01 o 
   2  20  11      142.46      210.85     63.67 o 
   3  20  11      145.73      326.82     62.15 o 
   4  20  11       38.96      -11.94     61.23 o 
   5  20  11       75.12       46.77     64.70 o 
  -5  21  11        3.05      -59.50     59.50 o 
  -4  21  11        6.16      -44.77     90.48 o 
  -3  21  11       19.06       53.58     48.48 o 
  -2  21  11      106.94       94.22     66.17 o 
  -1  21  11      297.11      464.78     61.71 o 
   0  21  11       47.15       -4.07     94.11 o 
   1  21  11       19.52      135.53     61.50 o 
   2  21  11      324.90      433.38     62.48 o 
   3  21  11      120.91      145.36     62.73 o 
   4  21  11        2.33       74.73     55.81 o 
  -4  22  11       10.91       60.17     46.94 o 
  -3  22  11      117.57      143.22     89.59 o 
  -2  22  11        0.29      -97.40    132.60 o 
  -1  22  11      240.44      364.82     94.19 o 
   0  22  11        1.25      -64.15     64.15 o 
   1  22  11      449.02      456.83     45.11 o 
   2  22  11       85.98      253.63    126.30 o 
   3  22  11       10.08       93.59     56.55 o 
  -2  23  11       93.84      164.25     51.88 o 
  -1  23  11       38.51       95.62     51.02 o 
   0  23  11       75.70       41.09     56.59 o 
   1  23  11      353.86      455.77     66.46 o 
   2  23  11       37.79        2.50     66.26 o 
 -10   0  12      541.59      605.64    126.28 o 
  -8   0  12     1036.61      942.74     76.16 o 
  -6   0  12       70.17       63.02     58.09 o 
  -4   0  12    25944.20    24863.81    137.23 o 
  -2   0  12     9217.41     8583.95    293.80 o 
   0   0  12    49684.63    48021.69    362.74 o 
   2   0  12     3327.59     3478.55     93.42 o 
   4   0  12     1894.11     1849.13     70.87 o 
   6   0  12      992.33      945.83     92.78 o 
   8   0  12     1310.76     1206.12     99.22 o 
  10   0  12     1127.27      614.62    499.97 o 
 -11   1  12       17.80       63.79     94.30 o 
 -10   1  12      356.98      184.56    134.18 o 
  -9   1  12       78.66      104.58     52.41 o 
  -8   1  12     2448.61     2424.96     55.66 o 
  -7   1  12      626.37      576.29     52.86 o 
  -6   1  12     5739.07     5472.18     60.95 o 
  -5   1  12       33.46       21.10     42.16 o 
  -4   1  12     1011.63     1029.87     48.75 o 
  -3   1  12      907.54      761.42     43.98 o 
  -2   1  12     1490.74     1472.04     39.54 o 
  -1   1  12        8.34       64.25     36.99 o 
   0   1  12     6569.11     6148.52     57.10 o 
   1   1  12      817.10      786.56     41.90 o 
   2   1  12     5667.41     5504.23     89.45 o 
   3   1  12     6288.88     6017.87    126.39 o 
   4   1  12    13837.25    13316.51    108.24 o 
   5   1  12        1.12      -53.87     53.87 o 
   6   1  12     1704.82     1693.28     76.03 o 
   7   1  12     2213.76     2109.16     57.67 o 
   8   1  12     1264.55     1278.71     58.87 o 
   9   1  12       72.63       53.79     74.74 o 
  10   1  12      453.40      260.81    142.93 o 
  11   1  12      153.13      193.36     57.65 o 
 -11   2  12       63.34      131.41    105.87 o 
 -10   2  12      167.00       69.11     77.87 o 
  -9   2  12        5.90       99.29     53.60 o 
  -8   2  12       10.55       45.79     50.72 o 
  -7   2  12        1.56      -31.35     48.64 o 
  -6   2  12     2473.03     2398.46     63.12 o 
  -5   2  12     3665.66     3429.30     53.60 o 
  -4   2  12     3476.31     3447.81     49.79 o 
  -3   2  12     4363.56     3690.81     45.85 o 
  -2   2  12    10766.14    10079.70    188.22 o 
  -1   2  12     9655.09     8838.49    151.40 o 
   0   2  12     2689.98     2735.03     62.68 o 
   1   2  12     2061.44     1993.58     94.67 o 
   2   2  12    17001.98    16102.31    468.97 o 
   3   2  12      688.08      783.40     80.50 o 
   4   2  12      289.98      276.74     46.39 o 
   5   2  12        6.99      179.27     97.29 o 
   6   2  12      523.96      565.48    161.72 o 
   7   2  12      406.96      382.98     65.59 o 
   8   2  12     2711.13     2835.36     81.18 o 
   9   2  12      614.80      808.46     71.49 o 
  10   2  12      200.82      194.52     48.35 o 
  11   2  12      285.94      327.64     58.24 o 
 -11   3  12        0.82      189.42    131.44 o 
 -10   3  12       31.67       43.06     56.48 o 
  -9   3  12     2422.10     2328.29    402.67 o 
  -8   3  12      407.20      480.35     54.03 o 
  -7   3  12       21.60       40.83     49.12 o 
  -6   3  12      925.22      925.23     49.50 o 
  -5   3  12    10737.22    10061.73    161.26 o 
  -4   3  12     4929.05     5052.16     71.98 o 
  -3   3  12      893.28      843.06     41.52 o 
  -2   3  12      822.10      916.30     39.59 o 
  -1   3  12     4538.95     4448.55     44.23 o 
   0   3  12     1094.84     1287.52     51.40 o 
   1   3  12    13250.23    12193.62     92.71 o 
   2   3  12     3369.20     3332.16    132.09 o 
   3   3  12     5955.67     6041.81    134.46 o 
   4   3  12     1015.71      982.36     47.70 o 
   5   3  12     7449.10     7198.84     64.19 o 
   6   3  12     1038.92     1037.04     55.00 o 
   7   3  12     1586.48     1439.26     75.38 o 
   8   3  12      363.44      227.65     68.79 o 
   9   3  12      808.10      791.67     88.27 o 
  10   3  12      345.96      398.24     89.31 o 
  11   3  12       30.09       74.67     66.44 o 
 -11   4  12       17.90      198.44    109.53 o 
 -10   4  12      105.39      190.65     99.22 o 
  -9   4  12       50.06      117.66     62.40 o 
  -8   4  12        5.19       38.43     52.70 o 
  -7   4  12      271.62      226.90     52.13 o 
  -6   4  12      115.32      171.80     47.62 o 
  -5   4  12     4901.98     5040.80     94.30 o 
  -4   4  12      148.71      168.75     38.28 o 
  -3   4  12     3905.17     3632.60    106.76 o 
  -2   4  12     2397.10     2122.45     42.35 o 
  -1   4  12    15804.67    15157.02     78.20 o 
   0   4  12      562.03      551.70     79.53 o 
   1   4  12     1527.41     1594.04     44.54 o 
   2   4  12      809.55      932.32     69.10 o 
   3   4  12     8582.71     9214.95    108.68 o 
   4   4  12     1788.87     1820.12     91.57 o 
   5   4  12      182.93       31.70     60.56 o 
   6   4  12      875.78     1046.61     48.27 o 
   7   4  12      404.26      419.88     69.58 o 
   8   4  12      673.03      737.46     58.36 o 
   9   4  12     1273.54     1377.71    402.08 o 
  10   4  12      451.65      435.92     99.22 o 
  11   4  12      315.65      407.01     61.27 o 
 -11   5  12      194.51      371.11    109.53 o 
 -10   5  12        6.96       11.15     74.22 o 
  -9   5  12      594.22      649.89     59.97 o 
  -8   5  12      246.80      268.38     62.28 o 
  -7   5  12     3780.74     3833.30    113.65 o 
  -6   5  12       60.97       96.79     62.49 o 
  -5   5  12      223.84      196.03     40.55 o 
  -4   5  12      973.79      878.21     43.83 o 
  -3   5  12     1542.09     1245.73     44.54 o 
  -2   5  12     1641.35     1987.94     57.62 o 
  -1   5  12     2927.21     2548.25     97.94 o 
   0   5  12      107.77       81.04     46.50 o 
   1   5  12     1144.26     1214.56     48.43 o 
   2   5  12     1449.63     1417.95     47.98 o 
   3   5  12    12098.70    11443.59    283.47 o 
   4   5  12      114.18      180.94     53.05 o 
   5   5  12      926.78     1019.09     66.78 o 
   6   5  12       10.16      -46.39     53.63 o 
   7   5  12     6104.05     5777.41    159.79 o 
   8   5  12      131.58      137.83     66.93 o 
   9   5  12       28.72      -21.72     59.99 o 
  10   5  12        9.72      -62.91     62.91 o 
 -11   6  12       31.63      -15.46    110.82 o 
 -10   6  12       47.29       65.55    117.91 o 
  -9   6  12      226.63      294.19     71.05 o 
  -8   6  12      970.33      812.56    221.85 o 
  -7   6  12     1434.13     1645.78     64.19 o 
  -6   6  12       24.09       23.40     47.62 o 
  -5   6  12      123.87       93.81     56.70 o 
  -4   6  12    11728.14    10995.21    488.47 o 
  -3   6  12     7314.05     7048.09    348.25 o 
  -2   6  12      898.69      823.56     48.07 o 
  -1   6  12     4406.84     4587.75     48.84 o 
   0   6  12     7115.39     6564.91     63.70 o 
   1   6  12     5444.28     5288.30     55.34 o 
   2   6  12     1811.56     1599.37     99.68 o 
   3   6  12        3.40       50.52     39.99 o 
   4   6  12        5.38       27.73     56.03 o 
   5   6  12       95.07       19.98     42.48 o 
   6   6  12      838.45      700.81     49.18 o 
   7   6  12      676.05      748.03     53.83 o 
   8   6  12      372.82      317.83     68.26 o 
   9   6  12      287.06      159.50     62.50 o 
  10   6  12      110.55      133.16     62.99 o 
 -11   7  12       33.04     -114.68    114.68 o 
 -10   7  12      370.25      270.62     62.66 o 
  -9   7  12      227.76      284.45     71.49 o 
  -8   7  12       41.19      172.67     68.34 o 
  -7   7  12      266.17      282.25     45.23 o 
  -6   7  12     1333.31     1387.44     94.98 o 
  -5   7  12      638.82      692.87     55.73 o 
  -4   7  12      239.72      360.23     67.90 o 
  -3   7  12      354.92      505.38     71.74 o 
  -2   7  12      283.07      273.01     52.50 o 
  -1   7  12      603.83      639.34     48.32 o 
   0   7  12    12216.83    12903.74    110.30 o 
   1   7  12     2455.16     2235.77     56.67 o 
   2   7  12        4.24       83.35     71.17 o 
   3   7  12       74.22      108.28     46.18 o 
   4   7  12     9933.24    10006.21    258.70 o 
   5   7  12      767.78      710.27     65.67 o 
   6   7  12       23.31      100.25     51.46 o 
   7   7  12       26.65      -45.18     54.82 o 
   8   7  12      381.58      326.26    178.84 o 
   9   7  12      688.13      633.30    294.15 o 
  10   7  12       76.27      220.38     67.53 o 
 -11   8  12      276.68      127.57     85.05 o 
 -10   8  12      106.05       86.62     52.82 o 
  -9   8  12       12.72      209.02     58.36 o 
  -8   8  12      610.72      686.71    259.01 o 
  -7   8  12      239.26      218.31     57.70 o 
  -6   8  12     1778.73     1727.55     60.94 o 
  -5   8  12      183.44      182.71     49.18 o 
  -4   8  12     2286.71     2532.51    230.93 o 
  -3   8  12      313.73      307.34     58.77 o 
  -2   8  12    11610.98     9559.95   1011.73 o 
  -1   8  12      664.63      668.70     47.84 o 
   0   8  12      377.80      401.65     41.51 o 
   1   8  12     2282.51     2253.36     43.34 o 
   2   8  12     1671.35     1646.85     56.63 o 
   3   8  12      115.88      104.05     47.01 o 
   4   8  12     2038.90     1736.84    109.53 o 
   5   8  12       98.38      198.99     66.50 o 
   6   8  12        4.72      107.65     67.87 o 
   7   8  12        3.90       -1.31    128.86 o 
   8   8  12     1403.87     1320.25     59.56 o 
   9   8  12       62.71      158.50    112.68 o 
  10   8  12        5.75      154.85     63.53 o 
 -10   9  12       51.02       90.57     77.39 o 
  -9   9  12      158.51      110.36     72.43 o 
  -8   9  12      640.75      763.88     59.56 o 
  -7   9  12      402.00      623.62     88.91 o 
  -6   9  12      131.24      119.76     48.95 o 
  -5   9  12     1160.57     1304.65    120.72 o 
  -4   9  12     1968.98     1989.61     94.77 o 
  -3   9  12     1451.03     1438.79     74.58 o 
  -2   9  12     5933.22     5662.88    157.52 o 
  -1   9  12      626.92      712.22     80.70 o 
   0   9  12        3.92       61.59     65.36 o 
   1   9  12     1797.37     1915.01     49.10 o 
   2   9  12     8543.91     8030.69    309.91 o 
   3   9  12        0.13       27.76     55.00 o 
   4   9  12      822.14      770.76     65.94 o 
   5   9  12      748.32      889.65     67.41 o 
   6   9  12     2392.86     2002.49    216.48 o 
   7   9  12      220.01      134.13    121.13 o 
   8   9  12       81.01       86.10     58.62 o 
   9   9  12        0.99       83.41     74.33 o 
  10   9  12       10.68      170.76     69.64 o 
 -10  10  12       92.37      126.20     77.81 o 
  -9  10  12      331.50      473.41     73.35 o 
  -8  10  12      245.53      255.42     58.36 o 
  -7  10  12        1.53      175.55     67.41 o 
  -6  10  12      190.99      298.52     54.74 o 
  -5  10  12     2648.63     2501.87    163.88 o 
  -4  10  12     1636.47     1750.30    120.06 o 
  -3  10  12      742.24      762.94     56.25 o 
  -2  10  12      343.88      439.75     48.35 o 
  -1  10  12     7533.13     6803.09    767.97 o 
   0  10  12     2282.90     2015.89    139.89 o 
   1  10  12      604.81      730.88     55.64 o 
   2  10  12        0.57       74.88     53.83 o 
   3  10  12     1125.90     1208.10    172.03 o 
   4  10  12       13.30      107.19     51.01 o 
   5  10  12     1976.68     1909.63    152.70 o 
   6  10  12     1818.40     1375.34    411.45 o 
   7  10  12       17.89       45.10     67.01 o 
   8  10  12      266.41      308.70     50.29 o 
   9  10  12      641.10      722.33     62.09 o 
  10  10  12      453.52      439.52     87.50 o 
 -10  11  12      257.58      183.83     90.85 o 
  -9  11  12      117.98      187.59     61.50 o 
  -8  11  12      109.75      123.70     56.70 o 
  -7  11  12      149.97      120.17     56.02 o 
  -6  11  12        7.08       77.53     45.54 o 
  -5  11  12       65.22      162.57     54.50 o 
  -4  11  12      472.34      554.40     56.23 o 
  -3  11  12      259.66      102.93     82.27 o 
  -2  11  12      182.15      190.48     47.14 o 
  -1  11  12      995.31      987.69    100.68 o 
   0  11  12      376.21      388.22     47.47 o 
   1  11  12        4.88       20.12     66.44 o 
   2  11  12        9.04      117.08     55.07 o 
   3  11  12     4240.94     4103.61     57.40 o 
   4  11  12      112.48      106.37     66.06 o 
   5  11  12     1805.29     1650.30    428.04 o 
   6  11  12       10.50       38.80     47.65 o 
   7  11  12      948.07       25.77     68.30 o 
   8  11  12      166.15        2.76    151.41 o 
   9  11  12       43.52       35.36     55.71 o 
 -10  12  12      161.68       94.71     81.09 o 
  -9  12  12        0.37      276.30     76.03 o 
  -8  12  12        8.82       41.72     59.30 o 
  -7  12  12     1457.19     1255.08    152.05 o 
  -6  12  12      434.49      511.71     51.27 o 
  -5  12  12       20.51      121.52     51.15 o 
  -4  12  12     1157.26      973.60    174.67 o 
  -3  12  12     5601.60     4991.79    309.85 o 
  -2  12  12      194.04      257.81     45.88 o 
  -1  12  12        1.54       75.57     40.56 o 
   0  12  12      739.14      666.97     55.27 o 
   1  12  12     3977.85     3616.04    197.15 o 
   2  12  12      128.15      104.34     66.02 o 
   3  12  12     3281.81     3122.27    212.62 o 
   4  12  12      563.40      618.05    177.87 o 
   5  12  12      244.91      161.15     42.48 o 
   6  12  12      165.28      280.34     47.35 o 
   7  12  12     1043.96     1137.83    101.80 o 
   8  12  12        0.26      -18.56    119.84 o 
   9  12  12        2.76       14.87    112.11 o 
  -9  13  12       42.13      148.83     77.45 o 
  -8  13  12       12.15       26.95     61.21 o 
  -7  13  12       24.19      121.77     69.70 o 
  -6  13  12     1318.45     1342.14     59.72 o 
  -5  13  12      117.91      201.54     55.98 o 
  -4  13  12      727.25      776.84     42.35 o 
  -3  13  12      168.54      245.25     40.59 o 
  -2  13  12     2498.27     2734.15     58.07 o 
  -1  13  12      345.66      322.16    100.83 o 
   0  13  12     5410.86     4809.16    122.42 o 
   1  13  12     2091.34     2039.09     60.63 o 
   2  13  12       16.63       14.64     52.20 o 
   3  13  12      359.55      268.84    136.18 o 
   4  13  12     2186.71     1746.29    308.53 o 
   5  13  12     2391.37     1918.48    321.70 o 
   6  13  12       21.69      -45.65     52.41 o 
   7  13  12        1.19       44.75     72.43 o 
   8  13  12      350.84      170.00     78.30 o 
   9  13  12      105.38       85.60     69.17 o 
  -9  14  12      401.57      564.77     78.81 o 
  -8  14  12        2.36       49.62     73.45 o 
  -7  14  12        8.26      -58.87     58.87 o 
  -6  14  12       89.31       80.95     49.21 o 
  -5  14  12     1443.41     1496.66     45.86 o 
  -4  14  12      384.32      347.33     47.81 o 
  -3  14  12      264.45      284.98     69.56 o 
  -2  14  12     1896.87     1926.88     97.09 o 
  -1  14  12      543.56      623.29    109.92 o 
   0  14  12     1572.80     1536.39     79.67 o 
   1  14  12      661.11      677.02     42.17 o 
   2  14  12     1397.02     1295.18    280.37 o 
   3  14  12      204.38      214.51     87.92 o 
   4  14  12       50.69      161.09     54.76 o 
   5  14  12      670.13      628.90     71.52 o 
   6  14  12       45.01       82.20     57.74 o 
   7  14  12       69.15      -37.37     93.55 o 
   8  14  12      940.76      802.89     66.51 o 
  -9  15  12       18.65       13.15    144.32 o 
  -8  15  12      939.58      947.34     77.87 o 
  -7  15  12       43.22      263.47    140.46 o 
  -6  15  12        4.86      -32.79     58.64 o 
  -5  15  12      756.19      712.53     41.42 o 
  -4  15  12     1008.06     1242.25     49.51 o 
  -3  15  12       23.30      -12.02     67.14 o 
  -2  15  12     1102.79     1125.37    111.28 o 
  -1  15  12     1191.67     1323.40     56.79 o 
   0  15  12       64.53      -31.24     55.04 o 
   1  15  12       11.50       35.76     53.77 o 
   2  15  12     4223.35     3545.37    945.69 o 
   3  15  12      314.02      292.30     82.06 o 
   4  15  12        0.87       60.57     47.99 o 
   5  15  12       61.31      114.00     56.25 o 
   6  15  12     1839.41     1896.89    111.45 o 
   7  15  12        5.33      224.65     61.24 o 
   8  15  12        0.02       58.78     69.75 o 
  -8  16  12       22.99       83.24     77.87 o 
  -7  16  12      449.03      555.61     75.61 o 
  -6  16  12      468.19      515.56     52.14 o 
  -5  16  12      754.86      638.75     76.70 o 
  -4  16  12      616.20      522.17     70.78 o 
  -3  16  12     1927.63     1803.07     64.73 o 
  -2  16  12     1886.25     1867.38     46.08 o 
  -1  16  12     2999.43     3144.65     68.45 o 
   0  16  12     1627.54     1763.76     80.11 o 
   1  16  12      449.38      446.16     55.79 o 
   2  16  12       83.61      197.50     52.02 o 
   3  16  12     2069.77     2102.24     47.91 o 
   4  16  12      810.85      792.03     51.24 o 
   5  16  12      536.85      620.09     98.77 o 
   6  16  12      440.82      371.11    105.66 o 
   7  16  12      222.49       16.57    102.09 o 
  -8  17  12       16.21      144.51     86.34 o 
  -7  17  12      150.36      224.92     64.38 o 
  -6  17  12      883.24     1030.35     92.66 o 
  -5  17  12      519.04      520.89     73.09 o 
  -4  17  12       19.34       43.65     43.30 o 
  -3  17  12      220.63      366.24     43.89 o 
  -2  17  12       31.23       24.14     47.35 o 
  -1  17  12        5.54       15.40     48.75 o 
   0  17  12      687.66      751.75     45.69 o 
   1  17  12        8.54      -57.06     68.86 o 
   2  17  12      200.98      272.40     66.64 o 
   3  17  12      793.56     1026.05    126.57 o 
   4  17  12      759.69      689.30     73.78 o 
   5  17  12      307.87      437.96     60.75 o 
   6  17  12       23.28       45.21     75.61 o 
   7  17  12      461.60      464.33     71.29 o 
  -7  18  12      272.52      426.52    113.40 o 
  -6  18  12      179.17      170.30     53.70 o 
  -5  18  12      197.07      236.38     48.93 o 
  -4  18  12        2.13       16.85     52.08 o 
  -3  18  12     2961.52     2580.92    220.77 o 
  -2  18  12      999.95     1147.89     50.59 o 
  -1  18  12      206.19      177.28     57.77 o 
   0  18  12       31.78       18.76     57.01 o 
   1  18  12     2938.27     2717.78     55.62 o 
   2  18  12      516.08      563.59     50.34 o 
   3  18  12       93.87      114.30     50.18 o 
   4  18  12       99.62      132.09     59.49 o 
   5  18  12      419.06      523.92     67.91 o 
   6  18  12       21.09        2.01     96.64 o 
  -6  19  12      292.36      294.64     56.62 o 
  -5  19  12      143.88      211.65     55.04 o 
  -4  19  12      817.30      783.41     48.57 o 
  -3  19  12      683.00      619.25     52.29 o 
  -2  19  12      883.12      876.89     58.59 o 
  -1  19  12       53.45      146.48     49.86 o 
   0  19  12      880.50      951.92     59.02 o 
   1  19  12      604.34      637.88     69.56 o 
   2  19  12      704.82      812.22     51.59 o 
   3  19  12      266.20      372.15     60.25 o 
   4  19  12      167.55      232.54     54.81 o 
   5  19  12     1037.49      867.14     56.89 o 
   6  19  12      365.11      361.91     80.17 o 
  -6  20  12       41.55       -9.05     60.53 o 
  -5  20  12     1003.76      999.43     82.06 o 
  -4  20  12        4.16      123.36     43.57 o 
  -3  20  12      183.22      416.49     71.13 o 
  -2  20  12       15.26      181.64     52.50 o 
  -1  20  12     1388.78     1583.29     87.26 o 
   0  20  12       55.04       18.90     52.75 o 
   1  20  12        1.46      -42.47     42.65 o 
   2  20  12        0.22       -5.50     60.50 o 
   3  20  12      913.45      916.57     55.61 o 
   4  20  12       79.02      209.18     63.23 o 
   5  20  12      213.49      107.62     97.03 o 
  -5  21  12       90.06      136.68     56.28 o 
  -4  21  12      517.13      441.30     86.48 o 
  -3  21  12      258.77      295.31     49.05 o 
  -2  21  12      653.73      650.32     49.14 o 
  -1  21  12      201.26      287.94     53.15 o 
   0  21  12      388.07      370.71     65.21 o 
   1  21  12       82.63      160.63     54.10 o 
   2  21  12      971.90      925.09     52.88 o 
   3  21  12      436.79      462.15    118.95 o 
   4  21  12       34.86       19.13     64.72 o 
  -3  22  12      906.46      748.32     58.42 o 
  -2  22  12      463.86      495.34    106.72 o 
  -1  22  12       32.55       -5.66     72.71 o 
   0  22  12      150.52      175.68     56.04 o 
   1  22  12     1631.04     1557.74    176.43 o 
   2  22  12        3.60       34.01     78.48 o 
   3  22  12      330.38      197.54     59.10 o 
  -1  23  12        6.15      -17.81     66.20 o 
   0  23  12      299.80      195.09     55.77 o 
   1  23  12       44.64       85.05    115.97 o 
 -11   0  13     1392.54     1194.52    145.61 o 
  -9   0  13      972.44      850.61     74.22 o 
  -7   0  13     2189.96     2189.56    108.24 o 
  -5   0  13     2327.29     2579.26     99.87 o 
  -3   0  13       90.57        2.54     65.53 o 
  -1   0  13    18956.05    17972.22    577.29 o 
   1   0  13     3852.88     3866.78     63.47 o 
   3   0  13    28237.48    27833.56    140.46 o 
   5   0  13     2316.37     1860.73     99.22 o 
   7   0  13     2824.37     3226.63    101.80 o 
   9   0  13      265.44      329.88    101.80 o 
 -11   1  13       25.30       53.52     95.21 o 
 -10   1  13      300.69      316.71     61.25 o 
  -9   1  13       76.76       72.26     49.92 o 
  -8   1  13     1568.49     1409.57     51.30 o 
  -7   1  13     3048.11     2857.14     55.61 o 
  -6   1  13      406.48      416.68     49.09 o 
  -5   1  13     1417.58     1399.53     67.70 o 
  -4   1  13     6585.28     6706.39     64.52 o 
  -3   1  13     6961.12     6745.67    123.68 o 
  -2   1  13     4029.27     4105.20     98.46 o 
  -1   1  13     4647.11     4641.74     93.00 o 
   0   1  13    30941.72    29826.26    354.69 o 
   1   1  13      623.95      696.77     38.51 o 
   2   1  13    11019.88    10581.70    342.55 o 
   3   1  13       24.42        0.58     39.53 o 
   4   1  13     3079.23     3115.14     70.87 o 
   5   1  13     3008.41     2635.75     86.98 o 
   6   1  13     2597.98     2612.38     59.12 o 
   7   1  13     2743.49     2457.72     61.28 o 
   8   1  13       77.88       99.22     46.47 o 
   9   1  13     2167.74     2049.95    116.62 o 
  10   1  13      690.64      738.20    266.33 o 
 -11   2  13        1.48       55.56    107.43 o 
 -10   2  13       10.17       55.77     64.04 o 
  -9   2  13      721.80      786.20     80.16 o 
  -8   2  13      501.19      527.81     53.23 o 
  -7   2  13     1463.71     1364.22     91.95 o 
  -6   2  13       18.57      -20.22     48.03 o 
  -5   2  13     1827.54     1908.21     46.66 o 
  -4   2  13     1087.52     1076.06     56.57 o 
  -3   2  13    16207.18    16434.25    201.74 o 
  -2   2  13     2093.77     2081.33     47.24 o 
  -1   2  13     1067.88      980.32     42.25 o 
   0   2  13     3593.84     3702.97     42.18 o 
   1   2  13    25346.95    23929.00    134.99 o 
   2   2  13    11126.06    11458.61    225.56 o 
   3   2  13      175.69      191.74     43.60 o 
   4   2  13     3819.44     3888.68     73.31 o 
   5   2  13    17287.06    16501.34    425.88 o 
   6   2  13      729.86      825.20     55.77 o 
   7   2  13      530.66      674.87     67.43 o 
   8   2  13      177.47      290.83    153.34 o 
   9   2  13      280.90      374.69     96.64 o 
  10   2  13      121.63       20.71     54.23 o 
 -11   3  13       54.02       60.56    136.59 o 
 -10   3  13      933.43      758.45     68.80 o 
  -9   3  13       15.11       87.68     53.65 o 
  -8   3  13      511.28      459.04     46.13 o 
  -7   3  13      615.66      667.60     42.74 o 
  -6   3  13     7805.80     7275.52     98.43 o 
  -5   3  13     5361.75     4942.72    105.64 o 
  -4   3  13      453.79      460.03     47.99 o 
  -3   3  13     2205.28     2230.40     49.74 o 
  -2   3  13    14261.28    13720.32    139.87 o 
  -1   3  13     1091.88     1211.86     39.33 o 
   0   3  13      122.92      135.15     37.22 o 
   1   3  13       13.38       43.03     44.87 o 
   2   3  13     3437.75     3917.91    102.49 o 
   3   3  13      812.71      929.02     47.67 o 
   4   3  13     5117.41     5153.27    167.00 o 
   5   3  13      309.76      437.73     74.74 o 
   6   3  13      234.87      250.83     75.38 o 
   7   3  13     1577.62     1638.78    179.11 o 
   8   3  13     2609.59     2625.90     72.16 o 
   9   3  13      200.06      266.16     73.35 o 
  10   3  13      194.63      133.16     54.04 o 
 -11   4  13      307.18      501.26    113.40 o 
 -10   4  13      109.91      280.85     76.05 o 
  -9   4  13      310.85      269.62     57.13 o 
  -8   4  13      798.55      750.82     61.94 o 
  -7   4  13     1100.48     1093.78     45.78 o 
  -6   4  13     1472.92     1489.92     51.76 o 
  -5   4  13     5844.83     5643.75     75.88 o 
  -4   4  13        5.30       78.23     42.04 o 
  -3   4  13     5628.14     5510.43     60.63 o 
  -2   4  13     3492.03     3461.03     55.83 o 
  -1   4  13    15344.87    14656.98     69.48 o 
   0   4  13    11383.22    11665.56    132.72 o 
   1   4  13     8035.55     7906.69    134.83 o 
   2   4  13    12147.84    11964.14    294.10 o 
   3   4  13     4354.54     4030.09    120.43 o 
   4   4  13    11737.19    11770.69    222.77 o 
   5   4  13     2790.76     2980.55     70.09 o 
   6   4  13      332.70      544.15    106.31 o 
   7   4  13      642.91      701.42     61.21 o 
   8   4  13      550.80      758.31    161.72 o 
   9   4  13     1074.16     1149.18     70.23 o 
  10   4  13      170.65      100.25     84.19 o 
 -11   5  13       13.96      104.38    110.82 o 
 -10   5  13       16.27      -44.38     61.45 o 
  -9   5  13      422.05      585.49     81.83 o 
  -8   5  13     1393.81     1351.33     65.51 o 
  -7   5  13       59.23      136.25     51.84 o 
  -6   5  13      203.50      214.51     38.48 o 
  -5   5  13     2479.92     2517.09     53.45 o 
  -4   5  13    15529.03    14570.44    596.10 o 
  -3   5  13     3321.82     2864.16     81.79 o 
  -2   5  13       74.63      262.86     46.12 o 
  -1   5  13     1641.98     1528.64     95.15 o 
   0   5  13    11146.24    10973.23    221.32 o 
   1   5  13     2148.64     2069.55     50.40 o 
   2   5  13     4991.46     4709.27     59.76 o 
   3   5  13     1056.17     1047.72     55.26 o 
   4   5  13     3525.25     3820.10     79.14 o 
   5   5  13      475.89      613.60     98.35 o 
   6   5  13     6484.63     6194.05    106.31 o 
   7   5  13       49.77       78.81     66.93 o 
   8   5  13      116.72      103.72     50.09 o 
   9   5  13      280.12      186.30     76.97 o 
  10   5  13     1211.35     1172.47    182.34 o 
 -11   6  13      237.27      216.48    113.40 o 
 -10   6  13       94.80      107.23     75.13 o 
  -9   6  13      547.01      476.57     92.78 o 
  -8   6  13      568.55      658.81     63.64 o 
  -7   6  13     2248.44     2334.08     94.56 o 
  -6   6  13       70.54       42.15     56.64 o 
  -5   6  13     3301.88     2999.23     51.72 o 
  -4   6  13      258.20      327.51     48.00 o 
  -3   6  13     5541.43     5174.39    186.32 o 
  -2   6  13     5801.72     6077.81    123.42 o 
  -1   6  13     7429.47     7378.17    186.56 o 
   0   6  13     4012.75     3726.17     74.21 o 
   1   6  13      101.37       90.43     51.56 o 
   2   6  13     9618.72     9573.70    141.96 o 
   3   6  13     7852.20     8011.46     67.35 o 
   4   6  13     2876.59     2862.09    123.59 o 
   5   6  13      596.01      675.27     52.53 o 
   6   6  13     1360.52     1451.59     90.20 o 
   7   6  13     2498.48     2714.03     72.40 o 
   8   6  13       31.07      116.62     69.59 o 
   9   6  13       47.96      234.02     71.26 o 
  10   6  13        4.32       59.27     54.71 o 
 -11   7  13        6.95      -95.36    112.11 o 
 -10   7  13      474.83      406.60     63.07 o 
  -9   7  13       22.97      102.39     97.29 o 
  -8   7  13      185.98      124.59    119.19 o 
  -7   7  13        3.19       90.99     59.02 o 
  -6   7  13     1886.60     1768.32     59.81 o 
  -5   7  13     2100.40     1819.34     56.53 o 
  -4   7  13      637.08      427.82     56.80 o 
  -3   7  13     2294.68     2157.82     58.75 o 
  -2   7  13     7649.61     7210.57    320.82 o 
  -1   7  13     8776.64     8719.67    156.77 o 
   0   7  13     4031.59     3959.58    129.63 o 
   1   7  13     2134.33     2102.57     50.32 o 
   2   7  13     9652.04     9611.57     65.90 o 
   3   7  13     1018.36     1090.07     78.04 o 
   4   7  13     1043.52      975.56     54.46 o 
   5   7  13      482.81      461.34     66.83 o 
   6   7  13      110.38      297.54     68.30 o 
   7   7  13       13.04      116.30    155.28 o 
   8   7  13     1578.61     1402.34    400.53 o 
   9   7  13     1467.04     1367.58    202.95 o 
  10   7  13       63.39      250.55     68.81 o 
 -10   8  13      134.91      200.54     76.52 o 
  -9   8  13      698.39      930.83     79.89 o 
  -8   8  13      889.20      939.34    149.48 o 
  -7   8  13      195.03      289.02     62.66 o 
  -6   8  13      468.64      479.37     47.36 o 
  -5   8  13     3927.71     3636.03    120.19 o 
  -4   8  13     3011.67     2956.03    184.06 o 
  -3   8  13     3113.64     3297.39    128.81 o 
  -2   8  13      585.47      621.73     48.25 o 
  -1   8  13     5553.02     5606.97    158.31 o 
   0   8  13     1897.21     1737.48     55.79 o 
   1   8  13    14781.57    14728.50    324.35 o 
   2   8  13      401.72      451.27     79.94 o 
   3   8  13      175.41      216.45     53.43 o 
   4   8  13       17.67      -22.14     44.71 o 
   5   8  13    12836.70    12483.02    346.75 o 
   6   8  13        0.65       34.84     41.53 o 
   7   8  13      160.29      203.77     55.94 o 
   8   8  13      141.70      159.93     44.39 o 
   9   8  13     1383.08     1007.44    519.92 o 
  10   8  13        0.20       87.60     55.97 o 
 -10   9  13      159.99      192.85     76.99 o 
  -9   9  13       22.27      126.58     73.35 o 
  -8   9  13      846.68     1012.40    139.81 o 
  -7   9  13      429.82      556.31     97.71 o 
  -6   9  13     1323.19     1052.67     50.97 o 
  -5   9  13      575.63      574.69     58.13 o 
  -4   9  13     1090.58     1289.67    158.80 o 
  -3   9  13     3826.08     3908.54     55.43 o 
  -2   9  13     9304.81     8132.95     62.77 o 
  -1   9  13     1656.74     1473.97    164.36 o 
   0   9  13       90.88      110.10     46.11 o 
   1   9  13     3665.27     3707.42     46.57 o 
   2   9  13     1198.59     1206.96     55.73 o 
   3   9  13        3.54       39.79     58.58 o 
   4   9  13       21.65       46.02     46.43 o 
   5   9  13       11.95       57.11     52.48 o 
   6   9  13        1.21       90.10     76.51 o 
   7   9  13     1708.53     1544.82    457.46 o 
   8   9  13      248.62       90.16    160.43 o 
   9   9  13      166.41      347.35    123.18 o 
  10   9  13       17.26       68.01     87.41 o 
 -10  10  13       75.20      205.11    167.52 o 
  -9  10  13       88.20      240.20     88.91 o 
  -8  10  13      187.44      197.80     71.52 o 
  -7  10  13     1152.93     1288.20    122.42 o 
  -6  10  13       92.50      218.68     90.12 o 
  -5  10  13      641.97      650.96    105.75 o 
  -4  10  13       61.24       35.01     96.84 o 
  -3  10  13     5824.83     5684.21    273.41 o 
  -2  10  13       11.68      -65.70     65.70 o 
  -1  10  13     4176.94     3814.76    210.35 o 
   0  10  13     3843.60     3755.34    146.79 o 
   1  10  13     2526.54     2477.15     91.31 o 
   2  10  13      252.47      239.91     37.84 o 
   3  10  13    11478.05    11218.47    431.68 o 
   4  10  13     4334.68     4287.75     76.96 o 
   5  10  13      164.46      280.52     67.35 o 
   6  10  13        7.30       72.15     45.57 o 
   7  10  13     3156.20     2950.72    122.36 o 
   8  10  13      622.77      883.13    129.50 o 
   9  10  13       26.55       54.07     94.45 o 
 -10  11  13      329.70      364.55     82.37 o 
  -9  11  13      139.83      316.39     76.99 o 
  -8  11  13      316.72      254.93    134.66 o 
  -7  11  13      487.09      447.74     69.70 o 
  -6  11  13      212.70       90.45     54.98 o 
  -5  11  13     1409.83     1731.81    100.24 o 
  -4  11  13     4152.87     4161.99    104.82 o 
  -3  11  13      144.75      147.79     53.79 o 
  -2  11  13      301.53      264.03     57.37 o 
  -1  11  13     3733.88     3646.44    153.14 o 
   0  11  13    10002.64     9350.07    372.35 o 
   1  11  13        2.98       54.68     53.06 o 
   2  11  13        2.33      120.18     77.32 o 
   3  11  13      189.13      232.44     65.59 o 
   4  11  13     1482.21     1338.65    124.35 o 
   5  11  13        6.89      -41.84     56.60 o 
   6  11  13      786.96      666.80    207.91 o 
   7  11  13      280.38      227.07    135.95 o 
   8  11  13       18.97       84.09    110.63 o 
   9  11  13        2.16      288.78     87.81 o 
 -10  12  13       10.43      -65.75     65.75 o 
  -9  12  13      365.46      365.63     63.60 o 
  -8  12  13      443.81      537.59     61.02 o 
  -7  12  13      698.70      609.37     71.00 o 
  -6  12  13        6.14       54.06     41.66 o 
  -5  12  13     1389.70     1283.47     59.34 o 
  -4  12  13      172.28      343.82     70.71 o 
  -3  12  13     1641.57     1623.77     63.75 o 
  -2  12  13      641.67      690.45     54.30 o 
  -1  12  13     1296.71     1266.23     90.10 o 
   0  12  13       18.60       79.01     66.31 o 
   1  12  13     1065.55     1011.06     49.62 o 
   2  12  13     7740.86     6820.00    685.53 o 
   3  12  13     2431.64     2613.45     60.51 o 
   4  12  13     1228.33     1018.62     84.40 o 
   5  12  13      319.47      174.62     92.78 o 
   6  12  13     2920.65     2739.86    714.43 o 
   7  12  13       72.68      198.44     99.22 o 
   8  12  13       55.63      174.94     88.15 o 
   9  12  13      135.55      211.64     75.40 o 
  -9  13  13       63.32       53.23    144.32 o 
  -8  13  13      278.06      374.88     75.38 o 
  -7  13  13      268.25      261.48    188.13 o 
  -6  13  13      859.91      791.79     57.13 o 
  -5  13  13      651.49      611.99     99.48 o 
  -4  13  13      220.59      259.86     42.28 o 
  -3  13  13       69.87       46.14     68.28 o 
  -2  13  13     3378.39     3292.78    145.89 o 
  -1  13  13      479.66      447.53     52.81 o 
   0  13  13      127.10      207.04     41.09 o 
   1  13  13       14.72       75.81     51.23 o 
   2  13  13     3747.23     3826.70     75.61 o 
   3  13  13     1400.19     1468.81     81.18 o 
   4  13  13      773.94      510.81    225.54 o 
   5  13  13      616.42      538.61    139.72 o 
   6  13  13      400.18      313.50     53.67 o 
   7  13  13        5.47      -47.00     73.35 o 
   8  13  13      907.06     1126.58    168.16 o 
  -9  14  13      384.67      419.70    231.30 o 
  -8  14  13      223.65      178.59     91.49 o 
  -7  14  13      145.33       77.76     61.02 o 
  -6  14  13     1352.16     1442.06     93.78 o 
  -5  14  13      891.65      895.87     55.05 o 
  -4  14  13      444.71      475.16     48.98 o 
  -3  14  13     1887.77     1702.85     46.87 o 
  -2  14  13     1016.40     1017.51    118.24 o 
  -1  14  13      741.88      564.67    135.88 o 
   0  14  13     1382.28     1273.26    255.74 o 
   1  14  13     6479.98     6674.08   1643.64 o 
   2  14  13      119.69      166.32     94.18 o 
   3  14  13       16.37      111.91     86.00 o 
   4  14  13     1084.83      819.18     86.34 o 
   5  14  13     1063.50      829.28    186.01 o 
   6  14  13      633.80      553.25     51.12 o 
   7  14  13        6.23       80.61    117.26 o 
   8  14  13      343.24      331.14     79.72 o 
  -8  15  13      174.20      218.65     79.89 o 
  -7  15  13      642.03      603.49     63.73 o 
  -6  15  13      482.63      347.75     45.13 o 
  -5  15  13       48.85      147.42     63.39 o 
  -4  15  13      163.93      154.47     42.75 o 
  -3  15  13     3164.67     3095.41     83.39 o 
  -2  15  13      211.13      190.76     39.50 o 
  -1  15  13      211.73      139.39     48.61 o 
   0  15  13     1032.58      764.37    269.04 o 
   1  15  13     1926.00     1600.17    466.88 o 
   2  15  13        2.14      225.64    140.29 o 
   3  15  13      143.14      111.55     64.56 o 
   4  15  13      113.70      184.81     49.08 o 
   5  15  13       12.70      109.46     48.61 o 
   6  15  13       16.10       -7.68     51.41 o 
   7  15  13      601.84      642.23     85.69 o 
   8  15  13       32.64      222.26     82.86 o 
  -8  16  13        2.41       95.77     97.93 o 
  -7  16  13      587.87      502.02     65.22 o 
  -6  16  13        5.89        2.75     63.80 o 
  -5  16  13      445.87      542.98     50.17 o 
  -4  16  13       88.29       59.38     44.05 o 
  -3  16  13      394.61      400.01     43.64 o 
  -2  16  13       29.21       66.69     49.10 o 
  -1  16  13     3928.57     3989.12     46.15 o 
   0  16  13     1140.74     1124.76    287.97 o 
   1  16  13       74.63      113.19     54.11 o 
   2  16  13        1.35       31.37    134.65 o 
   3  16  13     4766.79     4372.57   1096.66 o 
   4  16  13      619.58      665.13     86.21 o 
   5  16  13        1.62       68.58     58.24 o 
   6  16  13      419.84      432.61     62.18 o 
   7  16  13      751.31      561.67    212.95 o 
  -7  17  13      148.43       99.87     79.27 o 
  -6  17  13       10.99       50.74     47.41 o 
  -5  17  13     1741.03     1946.45    125.93 o 
  -4  17  13     1767.18     1634.28     69.56 o 
  -3  17  13       14.53       29.09     51.12 o 
  -2  17  13        3.33      -15.72     40.68 o 
  -1  17  13     2148.96     1927.01    178.39 o 
   0  17  13      701.80      643.42    148.01 o 
   1  17  13       60.48       24.21     94.52 o 
   2  17  13      540.02      521.24     58.00 o 
   3  17  13        6.53      -35.25     49.71 o 
   4  17  13        4.09       -2.58     54.67 o 
   5  17  13      374.11      314.85     78.86 o 
   6  17  13      334.28      248.51     55.81 o 
   7  17  13       93.54      166.65     57.67 o 
  -7  18  13       30.71      -15.94     67.47 o 
  -6  18  13       65.32       41.55     55.74 o 
  -5  18  13      230.24      269.79     55.39 o 
  -4  18  13       28.44      128.41     79.29 o 
  -3  18  13      414.71      505.00     70.64 o 
  -2  18  13     1432.81     1389.32     60.76 o 
  -1  18  13       45.00       54.58     40.93 o 
   0  18  13      195.70      224.46     89.35 o 
   1  18  13     1232.20     1126.37    120.00 o 
   2  18  13     1873.71     1687.52     63.60 o 
   3  18  13       58.95      153.87     64.51 o 
   4  18  13       98.56      183.49     59.99 o 
   5  18  13      295.35      451.65     62.72 o 
   6  18  13      435.22      467.52     98.05 o 
  -6  19  13      888.00      973.43     98.39 o 
  -5  19  13       12.21      -15.17     52.37 o 
  -4  19  13        8.48       54.89     57.10 o 
  -3  19  13      304.33      433.50     47.26 o 
  -2  19  13     2170.96     2217.64     96.90 o 
  -1  19  13       23.13       73.07     41.77 o 
   0  19  13       65.12      122.13     45.94 o 
   1  19  13       66.04       51.67     60.11 o 
   2  19  13      502.54      593.39     52.93 o 
   3  19  13      493.46      543.87     47.91 o 
   4  19  13      791.04      873.19    137.70 o 
   5  19  13       21.10      -25.77     64.22 o 
  -5  20  13      172.67      241.58     53.27 o 
  -4  20  13      515.52      458.19     68.79 o 
  -3  20  13       29.70       60.51     48.37 o 
  -2  20  13       49.03       70.74     42.53 o 
  -1  20  13      120.20      134.17     42.62 o 
   0  20  13     2010.00     2081.99     86.47 o 
   1  20  13       20.57       93.78     85.72 o 
   2  20  13      182.21      242.80     70.94 o 
   3  20  13      143.98      161.47     74.93 o 
   4  20  13      776.49      675.27     78.96 o 
   5  20  13      173.83       86.70    148.13 o 
  -4  21  13      260.18      390.21     60.60 o 
  -3  21  13      309.80      259.27     51.39 o 
  -2  21  13       18.10      -39.44     72.95 o 
  -1  21  13        0.47      135.08    127.62 o 
   0  21  13      116.64      197.65     64.51 o 
   1  21  13      246.53      318.23     67.11 o 
   2  21  13       44.49      190.82    105.72 o 
   3  21  13       41.89      149.97     55.81 o 
   4  21  13       41.11       25.77    115.97 o 
  -3  22  13       52.48       32.02     63.80 o 
  -2  22  13      356.84      367.96     61.75 o 
  -1  22  13      472.12      502.30     66.21 o 
   0  22  13       19.92       -3.58     64.47 o 
   1  22  13       49.38      183.56     64.70 o 
   2  22  13      344.67      306.53     72.55 o 
 -10   0  14      885.10      776.48     84.83 o 
  -8   0  14      404.45      482.79     68.68 o 
  -6   0  14     8602.45     8000.21    108.24 o 
  -4   0  14     1332.63     1426.19     69.18 o 
  -2   0  14    19097.61    17995.45    158.50 o 
   0   0  14     1837.59     1693.99     88.91 o 
   2   0  14     2785.09     2550.77     69.70 o 
   4   0  14     5787.58     5497.13    110.82 o 
   6   0  14       20.60       76.03     61.85 o 
   8   0  14     2566.88     2630.01     78.60 o 
  10   0  14      221.80      345.34    113.40 o 
 -11   1  14        5.79       57.39     87.30 o 
 -10   1  14      109.98      150.50     55.85 o 
  -9   1  14      466.97      432.07     66.21 o 
  -8   1  14       80.82      142.92     67.14 o 
  -7   1  14      416.11      378.96     48.63 o 
  -6   1  14      225.55      289.80     39.68 o 
  -5   1  14       31.79      -22.63     42.21 o 
  -4   1  14       50.10      128.24     41.57 o 
  -3   1  14     1691.25     1489.51     65.44 o 
  -2   1  14     3937.64     3907.90    128.52 o 
  -1   1  14       35.59       42.88     40.20 o 
   0   1  14      438.34      340.39     37.22 o 
   1   1  14     8360.87     7968.81     79.05 o 
   2   1  14    12498.03    11667.54     70.67 o 
   3   1  14      102.65      115.43     51.56 o 
   4   1  14     1639.22     1620.74     58.09 o 
   5   1  14     3472.30     3662.71     62.22 o 
   6   1  14      768.63     1070.61     64.67 o 
   7   1  14      551.57      461.32     55.77 o 
   8   1  14       23.78      138.20     68.79 o 
   9   1  14      576.47      578.67     73.35 o 
  10   1  14        0.98       32.07     63.41 o 
 -11   2  14       16.04       24.17    104.94 o 
 -10   2  14       19.78       85.70     55.45 o 
  -9   2  14      154.68      163.28     55.45 o 
  -8   2  14      226.20      289.99     52.94 o 
  -7   2  14      231.50      235.07     47.15 o 
  -6   2  14      388.74      463.34     42.49 o 
  -5   2  14      133.60      159.41     42.94 o 
  -4   2  14     3715.53     3462.63     57.66 o 
  -3   2  14     3634.69     3201.35     48.11 o 
  -2   2  14        8.35      149.06     40.05 o 
  -1   2  14      506.83      427.07     40.93 o 
   0   2  14     5521.80     5447.74    109.36 o 
   1   2  14     1005.01      941.47     56.03 o 
   2   2  14     7680.98     7654.13     88.36 o 
   3   2  14     2056.49     2002.81     49.36 o 
   4   2  14      110.64      118.70     65.59 o 
   5   2  14      743.92      693.26     66.52 o 
   6   2  14     2135.54     2011.58     68.79 o 
   7   2  14      735.17      847.78    130.79 o 
   8   2  14      200.45      229.13     70.14 o 
   9   2  14      321.83      481.80     82.47 o 
  10   2  14      967.22      712.17    272.23 o 
 -11   3  14      422.54      467.76    139.17 o 
 -10   3  14        2.26       69.92     64.59 o 
  -9   3  14       25.41       -5.16     54.50 o 
  -8   3  14      135.22      304.09     71.41 o 
  -7   3  14     1255.08     1266.18     54.25 o 
  -6   3  14       49.30       84.63     61.56 o 
  -5   3  14     6469.84     6052.49    101.92 o 
  -4   3  14     1009.61     1044.20     45.74 o 
  -3   3  14     3193.74     2958.30     47.12 o 
  -2   3  14      217.30      225.58     66.03 o 
  -1   3  14    25256.54    24443.42    496.56 o 
   0   3  14     1636.85     1722.55     61.83 o 
   1   3  14      193.61      262.91     45.12 o 
   2   3  14     1021.97     1109.54     98.42 o 
   3   3  14    16324.11    16212.59    524.12 o 
   4   3  14      673.31      720.03     81.47 o 
   5   3  14      838.06     1089.13     66.52 o 
   6   3  14       70.11      165.29     65.14 o 
   7   3  14     1762.31     1723.98     59.30 o 
   8   3  14        4.92       60.38     56.47 o 
   9   3  14       15.18      123.76     94.71 o 
  10   3  14        0.07       -5.50     55.50 o 
 -11   4  14        2.08      -26.89     65.55 o 
 -10   4  14        2.34      207.17    277.69 o 
  -9   4  14      155.73      183.90     55.48 o 
  -8   4  14      592.52      652.11     59.70 o 
  -7   4  14      912.45      886.54     57.65 o 
  -6   4  14        8.15       20.18     43.01 o 
  -5   4  14      949.92      913.78     48.90 o 
  -4   4  14     3230.01     3216.18     71.61 o 
  -3   4  14     7263.81     7188.08    109.08 o 
  -2   4  14     1068.07     1111.86     36.50 o 
  -1   4  14      595.54      551.89     47.31 o 
   0   4  14     5510.49     5193.13    109.67 o 
   1   4  14        4.62        8.80     41.97 o 
   2   4  14      989.52      991.80     42.06 o 
   3   4  14     1907.41     1833.48     57.97 o 
   4   4  14      296.73      327.85     41.81 o 
   5   4  14      255.35      274.59     53.38 o 
   6   4  14     2622.89     2996.84     70.09 o 
   7   4  14     2935.92     3013.88     73.14 o 
   8   4  14      186.64      222.93     70.16 o 
   9   4  14      140.35      197.31     59.12 o 
  10   4  14      430.79      286.75     98.85 o 
 -11   5  14        9.36       37.19     80.54 o 
 -10   5  14      371.03      348.02     76.99 o 
  -9   5  14      154.13      213.10     63.87 o 
  -8   5  14       69.13       87.92     62.66 o 
  -7   5  14        7.60      -17.74     45.66 o 
  -6   5  14      486.61      475.70     38.60 o 
  -5   5  14      966.57      924.58     72.91 o 
  -4   5  14        3.34      -37.98     47.77 o 
  -3   5  14     7811.72     7169.27    131.87 o 
  -2   5  14      826.89      728.40     48.21 o 
  -1   5  14      519.88      721.00     38.32 o 
   0   5  14     4378.79     4525.86    139.33 o 
   1   5  14    17733.01    17766.17    153.16 o 
   2   5  14     6116.25     6414.35     69.92 o 
   3   5  14      901.48     1061.86     47.23 o 
   4   5  14     1051.92     1146.43     89.39 o 
   5   5  14     6448.92     6430.20    166.78 o 
   6   5  14       10.02      -22.78    219.70 o 
   7   5  14      173.04      138.32     48.19 o 
   8   5  14        0.39        1.12     67.01 o 
   9   5  14      658.90      674.04     81.83 o 
  10   5  14        8.08       59.75     64.66 o 
 -11   6  14        0.55      -13.25     85.05 o 
 -10   6  14      298.51      437.34     76.08 o 
  -9   6  14      147.62      327.30     72.16 o 
  -8   6  14        4.73       27.12     61.95 o 
  -7   6  14       27.52      110.18     80.33 o 
  -6   6  14     6816.36     6644.73    299.35 o 
  -5   6  14      997.53     1198.21    109.08 o 
  -4   6  14      394.98      451.42     54.16 o 
  -3   6  14      635.06      630.31     48.70 o 
  -2   6  14    16255.45    14829.07    152.17 o 
  -1   6  14      669.90      735.10     54.15 o 
   0   6  14     4230.01     4266.92     54.21 o 
   1   6  14     1516.53     1510.64     48.98 o 
   2   6  14     2129.51     2145.90     45.87 o 
   3   6  14       63.51      136.15     53.65 o 
   4   6  14     4918.83     4522.91     93.25 o 
   5   6  14     1476.87     1448.23    107.25 o 
   6   6  14     1317.78     1202.42     56.71 o 
   7   6  14       24.74      160.74     66.85 o 
   8   6  14     2560.07     2637.56     65.06 o 
   9   6  14      268.18      115.26     78.53 o 
  10   6  14      375.97      550.27     81.09 o 
 -10   7  14      133.61       99.93    141.74 o 
  -9   7  14       59.70      142.61     59.82 o 
  -8   7  14      615.13      686.62     65.93 o 
  -7   7  14       54.77       70.38     50.79 o 
  -6   7  14       52.76       79.89     48.76 o 
  -5   7  14     1455.57     1536.36    100.62 o 
  -4   7  14      294.24      243.71     47.53 o 
  -3   7  14      838.98      709.13     65.20 o 
  -2   7  14     7547.41     7705.08    118.92 o 
  -1   7  14     5626.18     5501.73     74.89 o 
   0   7  14     4723.29     4519.87     84.92 o 
   1   7  14     1085.42     1061.42     42.85 o 
   2   7  14    21097.54    20978.16     95.65 o 
   3   7  14     1637.08     1740.66     49.55 o 
   4   7  14      952.01     1005.19     64.67 o 
   5   7  14      214.13      256.72     37.93 o 
   6   7  14     2906.17     3160.47     80.54 o 
   7   7  14     1455.21     1503.05     58.16 o 
   8   7  14      171.80      264.33     59.36 o 
   9   7  14      311.29      206.54    132.51 o 
  10   7  14        2.13      -10.89     55.24 o 
 -10   8  14       11.42      -78.36     78.36 o 
  -9   8  14       81.50      238.05     74.09 o 
  -8   8  14     1406.52     1367.16     72.88 o 
  -7   8  14        5.31       13.82     64.78 o 
  -6   8  14     2131.24     2124.78    144.90 o 
  -5   8  14      291.02      270.60     69.86 o 
  -4   8  14     6670.46     6322.80    201.14 o 
  -3   8  14        7.93      127.34     48.95 o 
  -2   8  14      727.42      683.84     85.25 o 
  -1   8  14       21.40       50.77     47.73 o 
   0   8  14     4326.78     4174.65    163.92 o 
   1   8  14      679.48      611.09     82.99 o 
   2   8  14     4899.52     4614.75     61.16 o 
   3   8  14      293.86      394.82     38.38 o 
   4   8  14      128.39      117.21     37.18 o 
   5   8  14       41.39      162.58     49.56 o 
   6   8  14     7086.67     7158.18    303.71 o 
   7   8  14       77.40      208.65     59.28 o 
   8   8  14      632.25      601.37    178.38 o 
   9   8  14      148.93      387.76     67.01 o 
 -10   9  14      218.42      258.15     78.72 o 
  -9   9  14       31.49       -5.80     51.94 o 
  -8   9  14       62.94      316.86    162.36 o 
  -7   9  14     1808.05     1906.42     64.02 o 
  -6   9  14      756.73      908.43     61.66 o 
  -5   9  14      755.01      686.20     76.38 o 
  -4   9  14     1285.24     1494.59    106.04 o 
  -3   9  14      338.20      363.44     46.74 o 
  -2   9  14     1915.85     1876.52     64.92 o 
  -1   9  14     7810.46     7301.44    153.75 o 
   0   9  14    15577.04    15103.30    138.13 o 
   1   9  14       10.48       19.17     46.82 o 
   2   9  14     1764.74     1838.42     56.38 o 
   3   9  14     8397.32     8711.54    104.33 o 
   4   9  14     8565.03     8855.53    209.04 o 
   5   9  14      144.67      148.81     46.61 o 
   6   9  14       89.87       43.03     54.98 o 
   7   9  14       69.80      -18.29     70.58 o 
   8   9  14      102.94      127.02     53.02 o 
   9   9  14       12.38      163.73     75.17 o 
 -10  10  14       56.82        7.38    132.08 o 
  -9  10  14        4.51       34.48     53.30 o 
  -8  10  14       86.14      -47.91     73.35 o 
  -7  10  14      597.72      640.01     90.21 o 
  -6  10  14     1348.65     1450.36     83.36 o 
  -5  10  14      405.02      372.53     49.23 o 
  -4  10  14       88.10      284.56     91.37 o 
  -3  10  14     2710.98     2390.16     57.03 o 
  -2  10  14     2120.62     2374.49     55.37 o 
  -1  10  14      610.99      741.89     65.99 o 
   0  10  14      123.04       84.18     48.19 o 
   1  10  14     2251.43     2153.76     78.54 o 
   2  10  14      322.57      337.95     82.69 o 
   3  10  14     1266.94     1335.98     56.26 o 
   4  10  14     3234.02     3054.25     52.49 o 
   5  10  14       39.30      157.50     46.27 o 
   6  10  14        5.03       95.63     80.55 o 
   7  10  14     3330.71     3105.09    824.71 o 
   8  10  14     2446.54     2573.70     78.34 o 
   9  10  14      451.35      290.61     79.13 o 
 -10  11  14       32.01       28.04     58.77 o 
  -9  11  14      424.76      497.62     64.11 o 
  -8  11  14      367.49      690.98     75.56 o 
  -7  11  14       31.81       70.76     60.80 o 
  -6  11  14      137.87      201.43     59.35 o 
  -5  11  14      122.25      166.69     49.67 o 
  -4  11  14       34.38       19.19     44.21 o 
  -3  11  14     4001.84     3485.50     70.50 o 
  -2  11  14     2099.37     1973.46     46.62 o 
  -1  11  14      510.36      529.42     53.11 o 
   0  11  14      982.27     1029.82     42.60 o 
   1  11  14     7523.76     7590.84    120.94 o 
   2  11  14     2459.85     2164.36     83.11 o 
   3  11  14      986.57     1075.87     54.09 o 
   4  11  14      430.69      433.74    152.96 o 
   5  11  14     3827.33     3575.12    126.48 o 
   6  11  14        2.89      130.48     62.40 o 
   7  11  14      107.80      179.26     50.97 o 
   8  11  14        3.28      202.89     73.35 o 
   9  11  14      103.89      188.01     56.57 o 
  -9  12  14      228.89      146.26     80.54 o 
  -8  12  14      263.55      380.09     61.45 o 
  -7  12  14      368.81      473.64    168.16 o 
  -6  12  14      222.88      149.81     47.06 o 
  -5  12  14     3369.99     3341.40     96.87 o 
  -4  12  14      515.03      692.91     54.30 o 
  -3  12  14      206.66      265.17     51.80 o 
  -2  12  14     1475.86     1287.60     48.27 o 
  -1  12  14     4276.48     4332.05    244.45 o 
   0  12  14     1798.74     1766.78     49.62 o 
   1  12  14      155.50      163.77     46.96 o 
   2  12  14      408.46      456.20     88.39 o 
   3  12  14       18.25       33.04     41.72 o 
   4  12  14      472.42      565.84     74.09 o 
   5  12  14     3970.57     3504.16    977.80 o 
   6  12  14      155.74      151.20     58.22 o 
   7  12  14      508.11      588.53     52.06 o 
   8  12  14        5.99       52.52    131.44 o 
  -9  13  14       63.11      135.49    141.74 o 
  -8  13  14      147.99      256.98    132.08 o 
  -7  13  14      157.80      245.25     67.01 o 
  -6  13  14       34.60       -9.57     47.76 o 
  -5  13  14      533.80      566.37    115.51 o 
  -4  13  14      372.91      297.65     46.74 o 
  -3  13  14       60.29       61.36     46.53 o 
  -2  13  14     2192.02     2120.46    100.06 o 
  -1  13  14     4731.57     4542.72     89.80 o 
   0  13  14     1626.15     1605.60     51.02 o 
   1  13  14     1068.99     1105.07     48.67 o 
   2  13  14     1599.05     1614.87     48.77 o 
   3  13  14     4903.43     4749.92    378.85 o 
   4  13  14        0.21       38.26    125.53 o 
   5  13  14       20.76       88.98     62.89 o 
   6  13  14     1031.35      865.29    298.10 o 
   7  13  14      726.15      785.29     58.59 o 
   8  13  14      144.56      259.48     60.55 o 
  -9  14  14       56.59      -21.91     82.01 o 
  -8  14  14      106.18      346.12     83.76 o 
  -7  14  14     1482.65     1884.23     64.28 o 
  -6  14  14        0.67       18.15     44.89 o 
  -5  14  14      429.99      516.40     50.07 o 
  -4  14  14      210.11       63.15     48.92 o 
  -3  14  14     1640.60     1810.97    215.19 o 
  -2  14  14       19.63      123.15     73.07 o 
  -1  14  14       22.10      193.14     74.68 o 
   0  14  14      423.78      466.78     79.35 o 
   1  14  14       83.78       34.53     45.92 o 
   2  14  14      782.62      878.14     67.43 o 
   3  14  14       88.57      139.54     69.16 o 
   4  14  14       42.45       41.93     55.14 o 
   5  14  14      637.85      548.64    233.63 o 
   6  14  14      772.26      632.90    214.68 o 
   7  14  14      886.61      881.46    114.68 o 
   8  14  14        0.20      118.50     68.63 o 
  -8  15  14        9.78       84.01     77.90 o 
  -7  15  14      253.55      398.12     99.87 o 
  -6  15  14      420.86      654.14    125.97 o 
  -5  15  14      549.80      585.05     50.69 o 
  -4  15  14      533.58      504.77     57.55 o 
  -3  15  14     2039.25     1832.65    202.47 o 
  -2  15  14        9.84       -1.64     46.50 o 
  -1  15  14        0.29        3.86     36.04 o 
   0  15  14     2902.70     2646.36    232.79 o 
   1  15  14     3245.62     3065.03    193.90 o 
   2  15  14      187.88      100.68     68.30 o 
   3  15  14       63.26      -54.13     54.13 o 
   4  15  14     2308.88     2501.70     65.43 o 
   5  15  14      587.29      420.31     41.62 o 
   6  15  14        0.88       69.00     52.99 o 
   7  15  14       61.52      110.08     63.41 o 
  -8  16  14       89.80      237.71     64.60 o 
  -7  16  14        1.09       39.98     71.52 o 
  -6  16  14      108.44       59.85    101.20 o 
  -5  16  14      658.94      863.97     50.03 o 
  -4  16  14      545.40      557.74     44.30 o 
  -3  16  14      444.05      363.92     43.64 o 
  -2  16  14      290.36      240.36     44.75 o 
  -1  16  14     1456.61     1282.60    200.00 o 
   0  16  14      146.60      149.12     39.68 o 
   1  16  14     1157.39     1104.98     72.43 o 
   2  16  14       28.52        4.36     98.90 o 
   3  16  14      876.93      936.50     59.51 o 
   4  16  14      877.75      940.29     97.28 o 
   5  16  14      615.74      620.59     51.51 o 
   6  16  14       72.56       71.94     70.72 o 
   7  16  14       14.11      101.87    134.01 o 
  -7  17  14       51.78       90.63     64.84 o 
  -6  17  14      160.52      169.45     59.65 o 
  -5  17  14       49.05      124.14     72.29 o 
  -4  17  14        0.76      177.20    160.14 o 
  -3  17  14       93.61      197.33     41.13 o 
  -2  17  14      143.03      284.97     68.07 o 
  -1  17  14      268.26      347.82     49.66 o 
   0  17  14      504.69      606.13     95.60 o 
   1  17  14       60.24      146.69     85.30 o 
   2  17  14     1081.39     1108.94     46.67 o 
   3  17  14      187.28       75.38     46.13 o 
   4  17  14      140.78      300.92     76.70 o 
   5  17  14      120.81      224.12     53.28 o 
   6  17  14      204.02      207.92     56.27 o 
  -7  18  14      145.58      224.64     67.01 o 
  -6  18  14        6.59      -47.33     64.12 o 
  -5  18  14      299.48      357.39     49.97 o 
  -4  18  14     1022.46     1075.31     57.29 o 
  -3  18  14      392.83      366.40     50.59 o 
  -2  18  14      334.25      443.65     49.29 o 
  -1  18  14     1265.59     1242.04     67.66 o 
   0  18  14      212.20      172.95     45.40 o 
   1  18  14      538.45      669.47     53.21 o 
   2  18  14       82.74       -5.97     76.35 o 
   3  18  14      145.15      254.15    109.71 o 
   4  18  14        2.95        1.36     43.88 o 
   5  18  14      321.03      326.48     63.23 o 
   6  18  14      263.24      216.03     57.03 o 
  -6  19  14        8.54       82.13     58.06 o 
  -5  19  14       31.51      129.19     56.08 o 
  -4  19  14      477.06      536.84     48.72 o 
  -3  19  14      169.70      198.22     52.08 o 
  -2  19  14      233.50      149.30     62.54 o 
  -1  19  14       39.74      146.99     42.78 o 
   0  19  14      526.22      534.16     61.75 o 
   1  19  14       39.45      135.89     53.62 o 
   2  19  14      320.77      409.17    109.81 o 
   3  19  14      283.33      299.64     61.74 o 
   4  19  14      596.49      617.62     82.70 o 
   5  19  14       11.35      -44.92     76.19 o 
  -5  20  14       30.26       17.07     62.06 o 
  -4  20  14       67.51       72.89     51.27 o 
  -3  20  14      264.08      394.19     71.57 o 
  -2  20  14       33.60       89.10     53.46 o 
  -1  20  14        7.43       58.91     48.03 o 
   0  20  14       35.52       46.01     75.11 o 
   1  20  14       66.97       19.33     53.44 o 
   2  20  14       17.15       70.84     48.44 o 
   3  20  14      195.34      220.47    108.10 o 
   4  20  14        1.89       71.15     93.31 o 
  -4  21  14      191.53      193.87     47.36 o 
  -3  21  14      278.12      328.31     59.57 o 
  -2  21  14      313.79      406.75     57.84 o 
  -1  21  14        3.81       -2.58    104.90 o 
   0  21  14      709.05      874.35    100.39 o 
   1  21  14      254.08      360.62     63.18 o 
   2  21  14       18.25       44.01     63.73 o 
   3  21  14        1.90       33.17     60.97 o 
  -2  22  14       17.18       74.22     89.46 o 
  -1  22  14      301.18      370.96     50.87 o 
   0  22  14       31.92       10.10     46.17 o 
   1  22  14       72.20       91.02     56.91 o 
 -11   0  15       47.24      115.97    140.46 o 
  -9   0  15     2247.74     2187.26     81.18 o 
  -7   0  15      218.87      267.62     68.32 o 
  -5   0  15      620.64      659.41     76.03 o 
  -3   0  15     4089.93     4119.47     75.07 o 
  -1   0  15     1126.27     1143.30     76.03 o 
   1   0  15    14729.14    14653.20    325.37 o 
   3   0  15     9144.87     9312.65    115.97 o 
   5   0  15     1108.88     1050.20     92.78 o 
   7   0  15      183.10      273.18     68.30 o 
   9   0  15       58.35      -68.30     74.74 o 
 -11   1  15        7.39      102.35     87.30 o 
 -10   1  15      135.77      142.06     53.77 o 
  -9   1  15      820.17      717.79     54.30 o 
  -8   1  15       81.81      193.98     51.40 o 
  -7   1  15     1556.59     1447.94     49.88 o 
  -6   1  15     2047.52     1823.33     42.67 o 
  -5   1  15     3771.37     3470.97     52.59 o 
  -4   1  15     1201.51     1317.29     45.75 o 
  -3   1  15      303.01      279.50     47.13 o 
  -2   1  15     6265.34     5853.62    111.78 o 
  -1   1  15     2581.73     2534.59     72.54 o 
   0   1  15     4158.09     3918.28     45.75 o 
   1   1  15      153.84      210.52     40.73 o 
   2   1  15     7427.97     7273.80     88.62 o 
   3   1  15     1220.15     1260.89     47.47 o 
   4   1  15     5359.77     5576.01     60.55 o 
   5   1  15     1496.95     1426.35    117.26 o 
   6   1  15      157.14      219.03     64.67 o 
   7   1  15     3391.11     3192.39     73.79 o 
   8   1  15     1067.86     1101.13     59.97 o 
   9   1  15     1066.22     1023.45     77.43 o 
  10   1  15        0.64       75.87     65.22 o 
 -11   2  15      234.19      127.77     60.73 o 
 -10   2  15       95.98      207.73     59.31 o 
  -9   2  15       23.00       52.06     79.64 o 
  -8   2  15       95.43      113.83     51.09 o 
  -7   2  15     1459.81     1448.97     50.68 o 
  -6   2  15      202.93      349.63     47.01 o 
  -5   2  15      334.08      282.42     43.02 o 
  -4   2  15     7486.25     6966.60     98.95 o 
  -3   2  15       60.81       89.84     68.82 o 
  -2   2  15       25.89       72.80     37.30 o 
  -1   2  15    11683.08    10951.80    150.84 o 
   0   2  15     2530.83     2342.14     49.25 o 
   1   2  15      231.27      358.98     57.66 o 
   2   2  15     2669.31     2601.54     82.64 o 
   3   2  15    12961.64    12687.75    348.31 o 
   4   2  15     1911.04     1943.98     60.56 o 
   5   2  15        2.63      130.07     62.37 o 
   6   2  15      174.51      257.60     52.43 o 
   7   2  15      800.30      954.80     79.25 o 
   8   2  15       82.54      110.38     68.79 o 
   9   2  15      307.03      375.42     59.12 o 
  10   2  15       43.38      193.00    150.12 o 
 -11   3  15       24.30       82.39     66.26 o 
 -10   3  15      265.53      242.66     77.07 o 
  -9   3  15       81.59       79.00     52.81 o 
  -8   3  15     3030.85     2752.22     54.25 o 
  -7   3  15       37.84       26.26     42.08 o 
  -6   3  15      120.65       61.25     47.33 o 
  -5   3  15      265.49      367.57     47.93 o 
  -4   3  15     7526.86     7026.40     91.59 o 
  -3   3  15     1924.00     1687.90     44.64 o 
  -2   3  15       87.19      216.58     45.72 o 
  -1   3  15     1204.72     1166.64     37.31 o 
   0   3  15     3915.39     3833.46    115.50 o 
   1   3  15     1526.64     1590.62     55.24 o 
   2   3  15     4125.16     3887.71     69.24 o 
   3   3  15      268.34      380.27     70.13 o 
   4   3  15      834.99      763.96     91.68 o 
   5   3  15      762.11     1022.27    257.07 o 
   6   3  15     2880.02     2745.37     70.58 o 
   7   3  15      577.80      624.11     77.32 o 
   8   3  15      867.79      738.83     59.12 o 
   9   3  15      450.37      618.43    117.26 o 
  10   3  15      643.65      470.97    191.50 o 
 -11   4  15       16.34       55.84     83.37 o 
 -10   4  15       47.54      280.80     76.05 o 
  -9   4  15      642.43      693.85     57.65 o 
  -8   4  15        2.02       39.78     45.98 o 
  -7   4  15       39.98       45.77     44.10 o 
  -6   4  15       97.10      110.42     47.49 o 
  -5   4  15     2789.87     2497.80     59.33 o 
  -4   4  15      237.80      240.51     43.22 o 
  -3   4  15     2022.48     2139.08     44.98 o 
  -2   4  15     3807.16     3589.36    124.61 o 
  -1   4  15     1221.16     1306.53     54.71 o 
   0   4  15     3621.49     3589.18    120.08 o 
   1   4  15     4279.00     3952.48    149.52 o 
   2   4  15     6658.50     6878.56     75.61 o 
   3   4  15      452.30      534.11     38.86 o 
   4   4  15     1285.77     1383.95     72.90 o 
   5   4  15      983.69     1127.60     63.14 o 
   6   4  15     1120.18     1243.01     59.03 o 
   7   4  15      104.74      281.42     92.78 o 
   8   4  15      325.01      304.28     87.62 o 
   9   4  15      769.87      931.09     62.91 o 
  10   4  15        6.63      115.52     56.59 o 
 -11   5  15        1.67      -20.53    104.38 o 
 -10   5  15      280.03      303.34     76.47 o 
  -9   5  15      517.09      534.47     91.05 o 
  -8   5  15        0.53      -61.68     61.68 o 
  -7   5  15       59.14      183.52     44.13 o 
  -6   5  15     4625.82     4357.24     76.07 o 
  -5   5  15      908.69      801.17     47.99 o 
  -4   5  15      429.16      508.31     47.86 o 
  -3   5  15     1582.76     1622.49     43.48 o 
  -2   5  15     6165.74     6331.68    279.02 o 
  -1   5  15     1032.83      912.48     47.67 o 
   0   5  15      254.35      242.89     45.71 o 
   1   5  15     1950.85     2027.72     55.79 o 
   2   5  15     1271.57     1162.35     44.33 o 
   3   5  15      340.80      496.02     70.79 o 
   4   5  15    10054.13     9753.61     75.08 o 
   5   5  15      136.67      126.57     52.04 o 
   6   5  15       14.32      140.47     67.41 o 
   7   5  15       70.76      189.27     53.61 o 
   8   5  15     3271.19     3210.53    143.68 o 
   9   5  15       27.53      127.37    143.68 o 
  10   5  15       34.18       60.31     58.07 o 
 -10   6  15      136.97      226.54     62.40 o 
  -9   6  15      381.90      349.76    101.57 o 
  -8   6  15        4.84       96.43     61.33 o 
  -7   6  15     2294.24     2248.34     77.39 o 
  -6   6  15       18.23      -71.20     73.27 o 
  -5   6  15       95.00      142.25     45.79 o 
  -4   6  15      821.86     1116.80    210.38 o 
  -3   6  15     6933.89     6457.13    196.81 o 
  -2   6  15      219.16      270.89     72.96 o 
  -1   6  15      545.51      516.81     39.42 o 
   0   6  15     6152.37     6014.34    121.00 o 
   1   6  15     3011.66     3092.74     77.73 o 
   2   6  15     1253.97     1057.24     48.32 o 
   3   6  15       31.90      -40.64     45.93 o 
   4   6  15     1253.55     1259.76     73.92 o 
   5   6  15       14.38      120.34     44.67 o 
   6   6  15      184.65      267.57     56.21 o 
   7   6  15      196.59      247.12     84.40 o 
   8   6  15       74.60      183.48     57.67 o 
   9   6  15      264.70      270.07    102.84 o 
  10   6  15      291.17      379.67     66.85 o 
 -10   7  15      108.68       82.55     63.15 o 
  -9   7  15      297.07      175.77    115.33 o 
  -8   7  15      605.54      681.03     64.95 o 
  -7   7  15       44.58       12.34     50.79 o 
  -6   7  15        1.21      -35.73     64.91 o 
  -5   7  15      856.13      607.01     43.06 o 
  -4   7  15     5460.65     4886.86    117.36 o 
  -3   7  15     2562.00     2413.51    103.57 o 
  -2   7  15      300.86      387.30     96.72 o 
  -1   7  15       24.44       83.72     67.44 o 
   0   7  15     5097.24     5023.06     56.30 o 
   1   7  15       75.82       38.13     40.62 o 
   2   7  15     2082.79     1972.10    134.07 o 
   3   7  15     3908.21     3621.60     56.95 o 
   4   7  15     1515.35     1589.29     55.76 o 
   5   7  15      595.16      652.60     46.97 o 
   6   7  15     1618.11     1653.02    195.22 o 
   7   7  15     1490.93     1575.93    130.15 o 
   8   7  15       48.83        0.63    105.66 o 
   9   7  15        1.32       31.12     80.44 o 
 -10   8  15       55.82      238.54    103.73 o 
  -9   8  15      146.66      203.55     74.70 o 
  -8   8  15      749.03      796.56     67.83 o 
  -7   8  15       20.08      272.27     90.42 o 
  -6   8  15     1637.75     1669.63     52.92 o 
  -5   8  15     2028.29     1916.93     78.78 o 
  -4   8  15     1849.08     1775.56    119.94 o 
  -3   8  15      381.44      491.67     70.33 o 
  -2   8  15     1518.91     1616.72    145.90 o 
  -1   8  15     9006.32     9483.67     96.80 o 
   0   8  15      225.56      163.20     56.69 o 
   1   8  15       71.81       66.58     52.27 o 
   2   8  15     1573.16     1494.83     75.34 o 
   3   8  15     4605.21     4801.08    138.85 o 
   4   8  15      888.96     1111.07     53.27 o 
   5   8  15      197.57      253.65     53.57 o 
   6   8  15       47.91       77.40     87.49 o 
   7   8  15       67.81      117.00     69.70 o 
   8   8  15      130.57      142.30     72.40 o 
   9   8  15      392.31      401.85     57.16 o 
 -10   9  15      107.99      114.92    105.02 o 
  -9   9  15      535.74      621.40     76.47 o 
  -8   9  15      665.08      637.60    112.11 o 
  -7   9  15      148.01       13.84     47.87 o 
  -6   9  15      628.18      705.48     87.92 o 
  -5   9  15      718.30      770.56     54.98 o 
  -4   9  15     1239.76     1192.82     48.85 o 
  -3   9  15       72.79       92.96     52.27 o 
  -2   9  15      806.72      813.89     55.70 o 
  -1   9  15      172.54      232.85     54.28 o 
   0   9  15      461.67      323.18     78.00 o 
   1   9  15     1972.87     2109.22     96.84 o 
   2   9  15     1961.07     1877.43     41.36 o 
   3   9  15      193.79      350.31     52.31 o 
   4   9  15      247.25      204.32     37.93 o 
   5   9  15     2327.92     2177.41     88.46 o 
   6   9  15      135.83      301.14     47.15 o 
   7   9  15      179.14       84.09     57.45 o 
   8   9  15       46.57       72.41     47.05 o 
   9   9  15      434.00      543.41     66.70 o 
 -10  10  15       23.13      -39.72    210.68 o 
  -9  10  15       74.43      220.29     76.52 o 
  -8  10  15       46.31      182.86     51.91 o 
  -7  10  15      629.79      778.42    124.86 o 
  -6  10  15      351.76      412.59     98.46 o 
  -5  10  15      150.39       58.78    129.20 o 
  -4  10  15        0.78      -31.88     68.11 o 
  -3  10  15     2988.02     3104.28     62.89 o 
  -2  10  15     2628.40     2130.99     80.57 o 
  -1  10  15      272.92      259.50     57.52 o 
   0  10  15      588.20      695.95     48.27 o 
   1  10  15     4641.88     4611.21     80.94 o 
   2  10  15     2900.71     2755.28     64.45 o 
   3  10  15      125.83      185.84     45.34 o 
   4  10  15       22.00       29.87     55.53 o 
   5  10  15      679.02      672.39     94.10 o 
   6  10  15      539.06      726.19     76.40 o 
   7  10  15      259.46      323.73     95.13 o 
   8  10  15      789.07      828.11     82.20 o 
   9  10  15       17.53       38.66     82.47 o 
  -9  11  15       92.14      176.43     77.43 o 
  -8  11  15        9.51      -51.91     51.91 o 
  -7  11  15     1105.23     1284.96    104.90 o 
  -6  11  15     1353.86     1142.30     54.53 o 
  -5  11  15      990.31      900.12     59.04 o 
  -4  11  15       36.35       59.50     71.73 o 
  -3  11  15      762.92      908.28    102.70 o 
  -2  11  15     2379.33     2454.70     93.23 o 
  -1  11  15     1771.46     1559.08     82.28 o 
   0  11  15     2188.96     2308.99     56.78 o 
   1  11  15      368.93      419.43     47.53 o 
   2  11  15      787.11      750.31     47.20 o 
   3  11  15     1023.73     1075.46     54.76 o 
   4  11  15     1353.20     1323.36    101.14 o 
   5  11  15       51.00       46.50     47.66 o 
   6  11  15        6.07        9.13     57.01 o 
   7  11  15        1.71       66.96     74.12 o 
   8  11  15      705.23      899.08     63.70 o 
   9  11  15        8.82      130.15    112.11 o 
  -9  12  15      368.67      296.38     81.09 o 
  -8  12  15      429.52      339.58     76.89 o 
  -7  12  15      128.47       83.31     52.26 o 
  -6  12  15        5.74       32.48     57.47 o 
  -5  12  15      826.06      759.34     57.28 o 
  -4  12  15     1896.26     1968.51     50.64 o 
  -3  12  15      541.55      506.49     81.41 o 
  -2  12  15      240.11      316.70    195.22 o 
  -1  12  15      485.79      596.32     41.55 o 
   0  12  15     4227.26     4369.08    174.46 o 
   1  12  15      643.20      757.05    128.93 o 
   2  12  15       19.76       31.93    106.07 o 
   3  12  15       83.52      -13.15     90.14 o 
   4  12  15     1632.76     1618.51     50.18 o 
   5  12  15       47.20       55.81     66.00 o 
   6  12  15      234.08      123.14     90.37 o 
   7  12  15       98.23       96.77     67.40 o 
   8  12  15        6.93       56.64     61.50 o 
  -9  13  15       47.75      197.22     82.47 o 
  -8  13  15      454.65      748.83     76.99 o 
  -7  13  15      171.11      150.71     55.82 o 
  -6  13  15        2.72       33.29     48.51 o 
  -5  13  15      350.38      269.29     49.44 o 
  -4  13  15     1289.50     1212.36     56.53 o 
  -3  13  15     1092.28     1124.74     54.76 o 
  -2  13  15      248.17      105.05     44.49 o 
  -1  13  15        1.97       -5.67     50.60 o 
   0  13  15      374.27      357.38     42.71 o 
   1  13  15      375.23      537.92     54.28 o 
   2  13  15     2574.49     2565.56     53.27 o 
   3  13  15      469.07      621.79     55.54 o 
   4  13  15       49.12       69.53     47.96 o 
   5  13  15       48.30      116.06     43.55 o 
   6  13  15     1468.94     1340.99     52.13 o 
   7  13  15     1090.83     1162.50    100.25 o 
   8  13  15       32.79      106.16     65.72 o 
  -8  14  15      186.17      388.73     54.67 o 
  -7  14  15      386.83      298.45     81.18 o 
  -6  14  15     1794.96     1792.63     72.22 o 
  -5  14  15      444.55      374.46     51.66 o 
  -4  14  15      194.92      235.31     88.16 o 
  -3  14  15      228.35      284.01     80.67 o 
  -2  14  15     2853.56     3142.11    117.97 o 
  -1  14  15     2552.68     2386.73     55.95 o 
   0  14  15      592.29      572.72     43.40 o 
   1  14  15      204.83      220.82     54.28 o 
   2  14  15     1648.21     1598.74    134.04 o 
   3  14  15     1624.94     1273.28     57.13 o 
   4  14  15       66.39      129.17     48.83 o 
   5  14  15       22.23        2.18     43.76 o 
   6  14  15        4.33       -3.69     45.44 o 
   7  14  15      100.28      210.32     73.94 o 
  -8  15  15       86.95      178.72    198.44 o 
  -7  15  15       26.70      164.22     62.51 o 
  -6  15  15      242.42      380.21     45.74 o 
  -5  15  15     1737.59     1588.53     62.22 o 
  -4  15  15      333.39      234.54     43.64 o 
  -3  15  15        8.36      122.11     38.68 o 
  -2  15  15       46.21       36.25     47.82 o 
  -1  15  15     1894.28     1778.35    304.66 o 
   0  15  15      390.25      314.92    116.99 o 
   1  15  15      408.53      369.70     62.46 o 
   2  15  15      246.16      246.32    123.13 o 
   3  15  15       86.48      136.52     43.89 o 
   4  15  15      293.73      177.08     50.96 o 
   5  15  15     1310.41     1174.44    323.64 o 
   6  15  15       43.72       27.53     89.65 o 
   7  15  15      112.08       21.53     46.34 o 
  -7  16  15       85.20      233.03    103.09 o 
  -6  16  15        1.27      173.52     59.89 o 
  -5  16  15       46.30       15.64     53.63 o 
  -4  16  15      393.18      562.42     52.08 o 
  -3  16  15      940.02     1075.51     50.70 o 
  -2  16  15       11.95       82.21     44.11 o 
  -1  16  15       32.10       87.03     37.94 o 
   0  16  15        1.46       82.11     36.40 o 
   1  16  15     2665.59     2220.65    375.70 o 
   2  16  15     1231.38     1277.86     46.30 o 
   3  16  15        0.82      120.23     81.31 o 
   4  16  15       74.78      256.59    113.02 o 
   5  16  15     1200.53     1071.21    101.35 o 
   6  16  15      479.07      439.13     56.13 o 
   7  16  15        4.69      171.38     81.18 o 
  -7  17  15      663.78      749.06     82.47 o 
  -6  17  15      530.72      615.83    109.33 o 
  -5  17  15      208.10      166.94     49.03 o 
  -4  17  15        0.41       61.91     68.63 o 
  -3  17  15     2599.66     2762.21     85.96 o 
  -2  17  15     1479.83     1308.73    111.04 o 
  -1  17  15      704.03      796.51     50.56 o 
   0  17  15       41.67      188.53     40.09 o 
   1  17  15      746.27      704.80     47.82 o 
   2  17  15      459.84      426.20     51.41 o 
   3  17  15      630.47      630.88     79.45 o 
   4  17  15      230.08       36.68     63.32 o 
   5  17  15       52.61      143.78     54.67 o 
   6  17  15       22.29       76.60     56.75 o 
  -6  18  15      418.23      452.89     57.23 o 
  -5  18  15      158.96      152.95     86.11 o 
  -4  18  15      176.79      371.30    109.05 o 
  -3  18  15       18.39       11.20     46.79 o 
  -2  18  15       58.81      143.81     51.21 o 
  -1  18  15      337.63      239.20     80.91 o 
   0  18  15     1707.42     1782.76     70.68 o 
   1  18  15      178.38       54.97     98.08 o 
   2  18  15       19.90      -38.33     59.75 o 
   3  18  15       57.75      -36.90     52.68 o 
   4  18  15     1689.07     1748.37    131.15 o 
   5  18  15       81.52      191.25     56.63 o 
  -5  19  15      215.16      412.87    112.12 o 
  -4  19  15      868.51      908.71     74.40 o 
  -3  19  15      120.56      207.23     53.95 o 
  -2  19  15        6.83      -47.46     47.46 o 
  -1  19  15      198.03      227.93     47.33 o 
   0  19  15     1242.38     1311.30    104.53 o 
   1  19  15      147.76      194.28     47.14 o 
   2  19  15      227.39      127.37     56.54 o 
   3  19  15      141.86      250.49     55.24 o 
   4  19  15       32.11      -42.62     64.37 o 
  -4  20  15      244.08      227.50     47.28 o 
  -3  20  15       97.61       89.86     72.35 o 
  -2  20  15     1831.20     1908.96    164.42 o 
  -1  20  15       25.30      151.62     48.79 o 
   0  20  15        8.44      109.79     54.43 o 
   1  20  15        2.38      203.45     82.58 o 
   2  20  15     1759.58     1680.30     68.65 o 
   3  20  15       36.79      127.07     49.65 o 
  -3  21  15       61.79      -59.63     62.39 o 
  -2  21  15      378.99      481.91     50.74 o 
  -1  21  15      480.23      432.50     61.75 o 
   0  21  15        9.89       89.14     49.62 o 
   1  21  15      144.63      326.56     53.35 o 
   2  21  15        0.98      -86.33     93.55 o 
 -10   0  16        3.64       35.10     83.59 o 
  -8   0  16     3986.42     3651.81     80.18 o 
  -6   0  16       39.81      -37.87     66.93 o 
  -4   0  16    10658.84     9548.21    107.60 o 
  -2   0  16    18765.26    19571.57     93.00 o 
   0   0  16     2302.97     2249.21    122.42 o 
   2   0  16    31209.13    31303.61    106.57 o 
   4   0  16      450.32      278.34     64.43 o 
   6   0  16    10535.53    10254.61    119.84 o 
   8   0  16      189.69      163.65    100.51 o 
  10   0  16      117.39      180.40    115.97 o 
 -11   1  16      198.69      199.72    124.83 o 
 -10   1  16       25.33      117.96     56.41 o 
  -9   1  16       63.36       58.69     51.65 o 
  -8   1  16       21.25      115.19     49.26 o 
  -7   1  16      413.34      468.41     44.36 o 
  -6   1  16      299.50      311.96     47.44 o 
  -5   1  16     2138.41     1962.24     42.16 o 
  -4   1  16     3517.39     3355.07     46.06 o 
  -3   1  16      606.57      632.35     39.30 o 
  -2   1  16     2208.36     1984.69     41.65 o 
  -1   1  16     9174.05     8616.28     95.79 o 
   0   1  16     7795.71     7181.16     52.19 o 
   1   1  16      339.68      275.39     37.46 o 
   2   1  16      394.16      385.19     55.26 o 
   3   1  16     3611.08     3759.07    110.31 o 
   4   1  16     3061.50     2981.82    161.72 o 
   5   1  16     1697.17     1765.76     69.23 o 
   6   1  16      142.63      325.61     65.14 o 
   7   1  16      420.36      516.37     67.41 o 
   8   1  16      448.93      353.73    139.81 o 
   9   1  16      713.67      747.16     77.39 o 
  10   1  16      387.75      488.56    165.58 o 
 -11   2  16       63.30       -5.26     75.17 o 
 -10   2  16      657.39      766.84     61.70 o 
  -9   2  16       12.48       66.08     53.55 o 
  -8   2  16        4.29       -1.32     49.25 o 
  -7   2  16      329.78      350.04     49.26 o 
  -6   2  16     3685.54     3645.27     85.56 o 
  -5   2  16     1015.33      923.19     48.11 o 
  -4   2  16     1935.86     1974.53     73.09 o 
  -3   2  16       90.40       76.53     45.80 o 
  -2   2  16     1261.18     1066.44     48.73 o 
  -1   2  16      389.18      368.25     37.82 o 
   0   2  16    17102.51    15954.72    235.46 o 
   1   2  16     1740.80     1660.62     74.88 o 
   2   2  16      179.70      192.16     53.29 o 
   3   2  16      648.68      705.32     79.08 o 
   4   2  16     9911.04     9592.90     74.74 o 
   5   2  16     3161.25     2953.54     98.58 o 
   6   2  16      355.91      523.45     66.06 o 
   7   2  16      698.17      606.59     68.32 o 
   8   2  16     2285.05     2222.34     75.17 o 
   9   2  16      237.38      316.17     84.40 o 
  10   2  16      362.62      319.63     81.09 o 
 -11   3  16        6.92       50.26    119.84 o 
 -10   3  16       55.25       55.27     65.60 o 
  -9   3  16      658.35      744.51     90.49 o 
  -8   3  16       79.37       74.01     51.96 o 
  -7   3  16     1477.83     1432.45     53.18 o 
  -6   3  16      304.88      322.84     52.65 o 
  -5   3  16       16.54        0.86     54.87 o 
  -4   3  16      975.26      916.52     65.66 o 
  -3   3  16    21281.09    20430.75    422.35 o 
  -2   3  16     2233.15     2427.14     42.34 o 
  -1   3  16       23.62      118.36     47.00 o 
   0   3  16      816.06      953.99     49.47 o 
   1   3  16    27466.47    26517.48    293.60 o 
   2   3  16     2193.70     2169.21     56.51 o 
   3   3  16      703.40      701.99     47.01 o 
   4   3  16       21.31      160.56     51.32 o 
   5   3  16     1112.31     1237.97     77.96 o 
   6   3  16      251.50      260.91     72.16 o 
   7   3  16     2300.51     1945.63     61.45 o 
   8   3  16      316.15      214.20     70.58 o 
   9   3  16      128.60      175.47     61.26 o 
  10   3  16      153.74       46.27    202.95 o 
 -10   4  16       41.11       94.79     54.25 o 
  -9   4  16       65.47      190.42     56.67 o 
  -8   4  16      730.73      741.81     55.76 o 
  -7   4  16      684.32      685.52     68.81 o 
  -6   4  16     1282.27     1293.23     48.79 o 
  -5   4  16     2335.80     2098.92     41.59 o 
  -4   4  16     1360.54     1420.85     50.54 o 
  -3   4  16      257.22      257.40     73.19 o 
  -2   4  16     3830.41     3391.73    112.71 o 
  -1   4  16       49.99       84.84     45.80 o 
   0   4  16      320.45      371.42     51.40 o 
   1   4  16     3996.89     3989.96     65.79 o 
   2   4  16     5691.15     5850.89     80.04 o 
   3   4  16     1506.76     1545.39     48.99 o 
   4   4  16     1378.32     1413.54     41.99 o 
   5   4  16     6341.34     6485.81    225.50 o 
   6   4  16     1840.15     1997.16     59.03 o 
   7   4  16      780.10      872.70    116.62 o 
   8   4  16      537.66      607.27    133.37 o 
   9   4  16     1117.56     1253.55    177.83 o 
  10   4  16       25.96       30.93    117.26 o 
 -10   5  16        6.45       31.57    110.82 o 
  -9   5  16      367.87      402.32     66.45 o 
  -8   5  16      350.99      398.63     78.77 o 
  -7   5  16       43.17       19.86     53.32 o 
  -6   5  16       10.20       37.31     42.19 o 
  -5   5  16     1988.19     1951.78     63.48 o 
  -4   5  16      470.03      649.12     41.12 o 
  -3   5  16      436.10      480.25     53.55 o 
  -2   5  16        2.27      -15.09     45.04 o 
  -1   5  16    18212.91    17615.11    368.40 o 
   0   5  16     1468.77     1349.33    110.90 o 
   1   5  16      155.06      229.19     56.84 o 
   2   5  16       74.71      161.11     52.78 o 
   3   5  16     4938.81     5230.01     83.01 o 
   4   5  16     2523.40     2442.71     86.67 o 
   5   5  16     1179.83     1115.74     47.04 o 
   6   5  16      120.65      116.03    209.40 o 
   7   5  16        2.19      100.91     85.05 o 
   8   5  16      256.57      276.98     52.39 o 
   9   5  16     1743.52     1632.35     88.91 o 
 -10   6  16      308.41      263.74     79.72 o 
  -9   6  16      109.77      177.14     68.31 o 
  -8   6  16      689.25      541.22     53.45 o 
  -7   6  16      136.34      121.26     43.75 o 
  -6   6  16     1677.35     1805.81     97.68 o 
  -5   6  16      218.81      164.71     46.28 o 
  -4   6  16     5179.71     4839.57    178.38 o 
  -3   6  16       18.19      -54.30     54.30 o 
  -2   6  16     3162.97     3185.69     58.50 o 
  -1   6  16     1941.25     1903.98    115.55 o 
   0   6  16     5245.14     4545.36    129.57 o 
   1   6  16      941.14     1035.70     53.05 o 
   2   6  16     6590.91     6346.11     49.58 o 
   3   6  16     4892.51     4571.07    168.77 o 
   4   6  16      265.60      283.14     75.55 o 
   5   6  16     1743.00     1547.76     90.55 o 
   6   6  16     3670.62     3818.39    142.39 o 
   7   6  16     1298.52     1308.20    137.88 o 
   8   6  16       96.93       91.81     52.39 o 
   9   6  16      115.66      218.70    169.45 o 
 -10   7  16        7.38       41.11     89.56 o 
  -9   7  16       62.62      272.58     75.56 o 
  -8   7  16      123.01      105.26     53.37 o 
  -7   7  16      345.77      333.44     52.54 o 
  -6   7  16       65.11      167.98     71.87 o 
  -5   7  16      315.11      374.74     53.79 o 
  -4   7  16     1009.61      906.45    100.06 o 
  -3   7  16     4215.44     4547.38    124.24 o 
  -2   7  16      100.38      145.76     46.43 o 
  -1   7  16       41.67       30.19     42.65 o 
   0   7  16     3372.86     3150.82     88.33 o 
   1   7  16     2526.82     2506.33     67.74 o 
   2   7  16     1503.49     1643.36    120.18 o 
   3   7  16      704.06      682.82     41.00 o 
   4   7  16     3140.66     3091.20    117.51 o 
   5   7  16      710.99      745.12     72.06 o 
   6   7  16       19.56       70.42     75.38 o 
   7   7  16     2112.52     2193.96     75.56 o 
   8   7  16      175.01      400.74    148.19 o 
   9   7  16       80.24      -66.60     66.60 o 
 -10   8  16      106.22       63.77    160.43 o 
  -9   8  16      179.84      345.75    112.11 o 
  -8   8  16      109.91      166.42     54.78 o 
  -7   8  16      268.96      239.62     51.56 o 
  -6   8  16      758.32      716.43     48.62 o 
  -5   8  16        0.42       54.71     58.18 o 
  -4   8  16      135.89      161.61     53.56 o 
  -3   8  16      860.43      771.67     42.43 o 
  -2   8  16     4998.31     4297.94     99.13 o 
  -1   8  16      957.18      841.32     55.91 o 
   0   8  16     2363.77     2466.95    107.08 o 
   1   8  16        5.04       32.57     75.85 o 
   2   8  16        0.25        0.48     41.19 o 
   3   8  16      359.86      400.51     62.51 o 
   4   8  16     6019.85     6112.30     83.71 o 
   5   8  16        9.70       38.41     53.07 o 
   6   8  16       16.31        9.17     42.27 o 
   7   8  16      106.29        1.09     94.07 o 
   8   8  16     2452.29     2740.11     80.96 o 
   9   8  16       12.65       12.08     55.97 o 
 -10   9  16        5.73       36.67    108.89 o 
  -9   9  16      580.12      710.06     95.36 o 
  -8   9  16       84.13      239.09     69.00 o 
  -7   9  16      532.97      503.13     49.86 o 
  -6   9  16      143.72      193.84     49.36 o 
  -5   9  16     1429.57     1375.44     81.58 o 
  -4   9  16      100.87      180.97     45.09 o 
  -3   9  16     3032.19     2742.81     50.52 o 
  -2   9  16     1939.80     1849.85     56.06 o 
  -1   9  16      768.71      914.61     76.17 o 
   0   9  16     1160.62     1117.66     59.64 o 
   1   9  16     6422.11     6048.77    166.11 o 
   2   9  16     2267.20     2173.60     73.75 o 
   3   9  16       30.12       87.77     67.70 o 
   4   9  16       86.99      166.78     46.27 o 
   5   9  16     1780.55     1786.26     96.22 o 
   6   9  16      538.50      644.10     58.88 o 
   7   9  16      236.30      214.82     75.38 o 
   8   9  16       52.49       69.48     95.34 o 
   9   9  16       45.46      122.13     81.77 o 
  -9  10  16        4.61       88.73     78.30 o 
  -8  10  16       60.97      235.03     74.70 o 
  -7  10  16      142.18      170.88     54.20 o 
  -6  10  16       70.47      -13.00     44.38 o 
  -5  10  16      119.27      150.54     44.40 o 
  -4  10  16      773.75      808.57     76.69 o 
  -3  10  16      131.02       89.63     56.93 o 
  -2  10  16      220.41      305.76     62.96 o 
  -1  10  16      686.57      712.37     41.55 o 
   0  10  16      949.50      939.69     44.11 o 
   1  10  16     2761.97     2723.10     59.60 o 
   2  10  16     6055.68     5940.46     52.53 o 
   3  10  16      164.02      266.25     55.47 o 
   4  10  16       57.36       33.60     69.83 o 
   5  10  16     1515.99     1456.76     69.71 o 
   6  10  16     1934.64     1909.02     68.18 o 
   7  10  16        6.61      110.64     71.91 o 
   8  10  16       50.76      -37.50     62.21 o 
  -9  11  16        6.22      100.06     63.86 o 
  -8  11  16      123.51      272.12     75.56 o 
  -7  11  16      496.47      515.23     61.88 o 
  -6  11  16      113.18       38.24     52.61 o 
  -5  11  16      356.15      306.82     43.06 o 
  -4  11  16      211.72      367.85     75.79 o 
  -3  11  16       14.30       54.86     53.02 o 
  -2  11  16        2.90       36.36     69.79 o 
  -1  11  16     4774.72     4553.34     91.90 o 
   0  11  16      269.74      313.00     53.30 o 
   1  11  16       66.31      207.15     64.01 o 
   2  11  16      120.63      154.63     47.04 o 
   3  11  16     3369.75     3475.80    134.96 o 
   4  11  16       67.21      174.74     54.68 o 
   5  11  16       73.95       72.71     55.98 o 
   6  11  16      184.66      358.51     57.01 o 
   7  11  16      395.56      287.54    135.72 o 
   8  11  16       25.53        5.35     84.69 o 
  -9  12  16       58.65      -56.05    262.23 o 
  -8  12  16      428.08      279.39     63.60 o 
  -7  12  16      169.95      221.96     59.83 o 
  -6  12  16      728.05      761.13     52.83 o 
  -5  12  16        5.96      113.82     44.16 o 
  -4  12  16     1365.04     1227.99     49.94 o 
  -3  12  16      372.58      288.47     57.14 o 
  -2  12  16      787.74      848.24     47.56 o 
  -1  12  16       42.78      141.49     52.30 o 
   0  12  16     2182.21     1905.70     98.07 o 
   1  12  16        3.97       36.96     79.37 o 
   2  12  16     1771.19     1742.20    126.05 o 
   3  12  16     3075.08     3038.11    134.46 o 
   4  12  16      483.84      342.87     66.54 o 
   5  12  16      421.20      438.68     56.74 o 
   6  12  16      247.42      216.36     64.35 o 
   7  12  16     1107.96     1036.61     95.81 o 
   8  12  16        5.79       45.01     55.92 o 
  -8  13  16        1.20      228.58     63.65 o 
  -7  13  16        4.93       50.69     53.49 o 
  -6  13  16      139.72      228.20     81.13 o 
  -5  13  16        1.61      -13.06     48.31 o 
  -4  13  16      551.03      511.35     43.97 o 
  -3  13  16     1038.23     1162.26     83.23 o 
  -2  13  16       94.36       57.74     46.27 o 
  -1  13  16       15.42      -75.97     75.97 o 
   0  13  16     2256.39     1975.43     82.61 o 
   1  13  16     2934.84     3066.22    100.08 o 
   2  13  16       97.20       86.02     45.18 o 
   3  13  16        6.86      -18.45     42.21 o 
   4  13  16      756.55      944.30     58.02 o 
   5  13  16      595.75      449.97    127.40 o 
   6  13  16      453.69      405.45    123.74 o 
   7  13  16      160.54      165.70     49.27 o 
  -8  14  16       25.06       93.10     77.90 o 
  -7  14  16       93.07      145.51     63.96 o 
  -6  14  16      312.41      181.74     45.22 o 
  -5  14  16       98.99      240.34     68.07 o 
  -4  14  16       58.15      118.30     55.52 o 
  -3  14  16        4.87      -40.14     51.89 o 
  -2  14  16      152.48      156.95    102.42 o 
  -1  14  16      122.44      258.56     54.04 o 
   0  14  16      815.01      798.74     55.77 o 
   1  14  16       12.17      -47.06     47.06 o 
   2  14  16       13.97       94.22     59.49 o 
   3  14  16      197.07      159.56     42.77 o 
   4  14  16     2490.06     2228.69    372.73 o 
   5  14  16       62.98      133.82     71.29 o 
   6  14  16        0.16       26.41     43.37 o 
   7  14  16      466.15      335.37     50.17 o 
  -8  15  16        0.91      -58.31     58.31 o 
  -7  15  16      210.59      160.24     64.11 o 
  -6  15  16      243.14      298.27     51.71 o 
  -5  15  16      718.51      870.22     80.10 o 
  -4  15  16      190.90      102.92     52.79 o 
  -3  15  16     1180.14     1034.93    113.51 o 
  -2  15  16     2072.88     1944.56     48.47 o 
  -1  15  16      750.99      801.41     85.32 o 
   0  15  16      587.37      469.35     56.03 o 
   1  15  16      419.16      484.26     49.85 o 
   2  15  16     1705.55     1495.60    341.11 o 
   3  15  16      544.39      466.90     95.66 o 
   4  15  16       34.90      181.06     41.20 o 
   5  15  16       11.94       21.22     75.15 o 
   6  15  16       97.68      142.65     57.58 o 
   7  15  16      395.06      370.31     47.94 o 
  -7  16  16       49.12      -79.26     79.26 o 
  -6  16  16       68.78       55.80     83.58 o 
  -5  16  16       99.79       94.24     63.61 o 
  -4  16  16      242.32      224.54     50.38 o 
  -3  16  16       38.19      -50.86     50.86 o 
  -2  16  16       58.38      101.13     44.19 o 
  -1  16  16      128.32      108.00     53.01 o 
   0  16  16        0.96       85.79     88.90 o 
   1  16  16     1564.94     1459.58    233.72 o 
   2  16  16     1385.48     1308.33     46.86 o 
   3  16  16        0.51       11.09     37.62 o 
   4  16  16      355.45      448.74     54.40 o 
   5  16  16      387.41      470.62     65.10 o 
   6  16  16     1018.16      875.08     95.41 o 
  -6  17  16        6.45       88.54     53.92 o 
  -5  17  16      303.56      270.83     45.53 o 
  -4  17  16      293.55      354.47     55.46 o 
  -3  17  16       12.03        9.14     45.56 o 
  -2  17  16      743.35      739.76     40.53 o 
  -1  17  16     1200.98     1035.04    143.59 o 
   0  17  16      552.93     1277.59    419.58 o 
   1  17  16       28.98       26.30     50.07 o 
   2  17  16      406.09      361.11     86.20 o 
   3  17  16      298.25      424.49     48.92 o 
   4  17  16        6.18       83.98     43.23 o 
   5  17  16      185.46      100.93     62.56 o 
   6  17  16       32.97      161.07    114.68 o 
  -6  18  16      456.01      398.22     51.50 o 
  -5  18  16        0.80      -45.57     72.35 o 
  -4  18  16       94.27      146.74     48.27 o 
  -3  18  16      154.75      126.90     46.68 o 
  -2  18  16      383.31      504.35     47.02 o 
  -1  18  16      682.60      642.93     55.24 o 
   0  18  16     1228.42     1195.42     68.07 o 
   1  18  16       55.96       10.71     42.72 o 
   2  18  16       19.94      183.91     61.85 o 
   3  18  16     1166.35     1013.81     92.25 o 
   4  18  16      800.13      807.78     50.63 o 
   5  18  16      119.13      159.41     75.70 o 
  -5  19  16      212.45      116.16     78.86 o 
  -4  19  16        3.12       67.11     60.29 o 
  -3  19  16      175.69      153.04     49.47 o 
  -2  19  16      398.45      459.20     48.49 o 
  -1  19  16      586.30      733.04     54.36 o 
   0  19  16       10.23       41.46     44.76 o 
   1  19  16      727.93      674.24     59.70 o 
   2  19  16      139.55      151.09     45.14 o 
   3  19  16       52.31       57.21     78.82 o 
   4  19  16      232.91      312.02     50.29 o 
  -4  20  16        3.10      152.71     69.38 o 
  -3  20  16        0.18       78.66     57.30 o 
  -2  20  16      126.82      125.43     49.10 o 
  -1  20  16       66.48      205.98     48.37 o 
   0  20  16      203.33      404.30    118.94 o 
   1  20  16      308.76      472.64     57.47 o 
   2  20  16      298.84      302.12     56.69 o 
   3  20  16      400.11      367.59     65.56 o 
  -2  21  16      568.23      430.04     51.54 o 
  -1  21  16      630.61      740.22     57.16 o 
   0  21  16       48.71      135.72     88.78 o 
   1  21  16        5.77      -41.11     53.94 o 
  -9   0  17      796.33      659.16     76.08 o 
  -7   0  17      336.69      411.69     68.75 o 
  -5   0  17     4055.47     3854.37     64.55 o 
  -3   0  17      593.11      760.06     67.77 o 
  -1   0  17      562.01      511.88     58.63 o 
   1   0  17      232.79      214.80     46.44 o 
   3   0  17      236.59      318.28     91.49 o 
   5   0  17        0.63      197.15     91.49 o 
   7   0  17      291.55      261.58     68.30 o 
   9   0  17      233.67      376.27     77.32 o 
 -10   1  17        2.95       58.48     57.07 o 
  -9   1  17       39.93      115.71     55.43 o 
  -8   1  17      244.85      381.05     49.60 o 
  -7   1  17       87.97      281.41     61.15 o 
  -6   1  17      131.20      103.53     42.80 o 
  -5   1  17      138.22      169.00     37.77 o 
  -4   1  17      603.40      620.59     48.92 o 
  -3   1  17     1183.34     1152.51     49.71 o 
  -2   1  17     1360.12     1387.09     75.14 o 
  -1   1  17     1288.85     1339.92     43.24 o 
   0   1  17       84.47       62.79     45.41 o 
   1   1  17     2594.11     2398.06     52.82 o 
   2   1  17     2567.47     2421.00     49.24 o 
   3   1  17     2725.30     2749.44     58.83 o 
   4   1  17      173.03      347.65     71.52 o 
   5   1  17      757.45      815.89    136.59 o 
   6   1  17      646.75      961.47     65.72 o 
   7   1  17       31.65      114.68     92.78 o 
   8   1  17        6.09       35.76     54.77 o 
   9   1  17      291.89      404.97     54.21 o 
 -10   2  17       34.79       47.86     58.96 o 
  -9   2  17        2.50      -17.11     54.08 o 
  -8   2  17       71.40      157.88     65.10 o 
  -7   2  17      414.01      343.50     44.36 o 
  -6   2  17      868.52      830.29     48.42 o 
  -5   2  17       93.74      180.13     45.74 o 
  -4   2  17       32.39       51.05     46.16 o 
  -3   2  17     1131.18     1054.98     70.01 o 
  -2   2  17     3823.63     3582.15     80.91 o 
  -1   2  17       16.24      397.81    193.89 o 
   0   2  17        8.70       71.04     42.59 o 
   1   2  17      777.42      682.42     38.31 o 
   2   2  17      879.21      843.83    119.92 o 
   3   2  17      379.77      473.36     40.86 o 
   4   2  17        5.19       79.93     63.28 o 
   5   2  17      297.20      320.56     95.36 o 
   6   2  17       64.51      109.89     66.97 o 
   7   2  17      187.25      294.05     68.79 o 
   8   2  17      134.28      221.76     60.25 o 
   9   2  17        3.50       77.96    107.60 o 
 -10   3  17      592.18      528.30     62.39 o 
  -9   3  17       84.22      127.03     56.94 o 
  -8   3  17       89.31       74.65     50.38 o 
  -7   3  17       78.57       91.89     50.58 o 
  -6   3  17     1300.22     1206.42     44.22 o 
  -5   3  17      428.04      479.43     41.62 o 
  -4   3  17      542.72      394.31     41.63 o 
  -3   3  17       38.71       17.99     46.87 o 
  -2   3  17      511.86      517.65     68.45 o 
  -1   3  17       11.79       21.35     43.89 o 
   0   3  17     3055.87     2888.08     89.83 o 
   1   3  17       42.12       48.15    127.76 o 
   2   3  17     2311.24     2495.94     62.55 o 
   3   3  17       74.91       90.66     71.57 o 
   4   3  17     1130.04     1048.64     42.98 o 
   5   3  17      120.07      247.09     59.92 o 
   6   3  17     1724.16     1728.28     58.76 o 
   7   3  17        5.07      -52.19     52.19 o 
   8   3  17      496.48      578.41     74.26 o 
   9   3  17        0.54       16.66     63.41 o 
 -10   4  17       12.79      138.48     71.34 o 
  -9   4  17      138.15      130.53     58.10 o 
  -8   4  17       98.44      209.24     52.62 o 
  -7   4  17        5.64       32.88     51.08 o 
  -6   4  17     1139.24      933.58     49.55 o 
  -5   4  17      139.65      176.79     46.59 o 
  -4   4  17      331.39      337.38     37.63 o 
  -3   4  17     1315.53     1148.32     43.34 o 
  -2   4  17     1523.81     1441.04     65.47 o 
  -1   4  17        1.26      169.74     56.57 o 
   0   4  17      840.14      743.80     75.39 o 
   1   4  17     2982.80     2734.93     54.49 o 
   2   4  17        3.64      -37.64     44.67 o 
   3   4  17      693.97      546.39     79.87 o 
   4   4  17      760.37      797.52     46.11 o 
   5   4  17       64.38      418.43    103.73 o 
   6   4  17      203.89      138.57     56.26 o 
   7   4  17      556.29      671.57     70.61 o 
   8   4  17      107.43       52.76     59.12 o 
   9   4  17        0.86      -31.09     76.39 o 
 -10   5  17       36.12       36.18     55.43 o 
  -9   5  17       18.44       31.07     69.59 o 
  -8   5  17      331.14      377.41     51.40 o 
  -7   5  17     1812.06     1633.62     48.69 o 
  -6   5  17        4.46       54.01     46.52 o 
  -5   5  17       27.33       91.06     47.49 o 
  -4   5  17      234.38      283.23     41.29 o 
  -3   5  17     1136.01     1160.92     74.08 o 
  -2   5  17      378.89      477.21     53.72 o 
  -1   5  17     2247.04     2170.76    121.37 o 
   0   5  17       68.06       92.99     47.03 o 
   1   5  17        0.54      -38.19     61.46 o 
   2   5  17     3421.32     3280.87     50.93 o 
   3   5  17     4722.00     4863.53     95.58 o 
   4   5  17      696.68      683.90     56.11 o 
   5   5  17      148.54      249.98     51.02 o 
   6   5  17     1955.61     1979.05     59.82 o 
   7   5  17      484.15      863.09    267.38 o 
   8   5  17        8.16      -93.64    148.19 o 
   9   5  17      230.38      301.22     63.41 o 
 -10   6  17      133.01      276.37     79.26 o 
  -9   6  17      133.69       76.04    102.35 o 
  -8   6  17        1.36       65.57     53.26 o 
  -7   6  17      525.48      440.99     57.47 o 
  -6   6  17      657.56      629.14     50.12 o 
  -5   6  17     2334.82     1950.40     50.28 o 
  -4   6  17       56.41      151.45     61.21 o 
  -3   6  17     1526.82     1405.11     79.14 o 
  -2   6  17     2084.26     2498.30     58.68 o 
  -1   6  17     5671.03     4923.94     88.33 o 
   0   6  17      125.64      146.37     51.45 o 
   1   6  17     1584.07     1615.24     69.40 o 
   2   6  17       56.33      200.16     51.98 o 
   3   6  17      842.19      926.15     72.81 o 
   4   6  17       24.96      109.84     57.48 o 
   5   6  17       44.15       36.04     45.49 o 
   6   6  17      104.45      157.09     56.72 o 
   7   6  17     1581.10     1419.51     62.51 o 
   8   6  17      158.17      186.05     60.55 o 
   9   6  17      276.99      275.26     78.34 o 
 -10   7  17        9.93       45.60     66.01 o 
  -9   7  17      270.93      411.41     71.14 o 
  -8   7  17       77.66       61.99     83.49 o 
  -7   7  17      878.62      819.56     53.76 o 
  -6   7  17      188.30      314.03     47.98 o 
  -5   7  17      333.82      559.18    102.07 o 
  -4   7  17      743.69      841.65     90.86 o 
  -3   7  17        0.70      121.57     52.31 o 
  -2   7  17      545.84      539.87     53.05 o 
  -1   7  17       22.77       60.92     46.42 o 
   0   7  17     1024.61      965.72     43.60 o 
   1   7  17     3124.55     3273.24     68.59 o 
   2   7  17      496.65      445.73     76.81 o 
   3   7  17     1069.80     1034.36     53.77 o 
   4   7  17      980.81      960.79     54.27 o 
   5   7  17     5123.92     5145.15     56.97 o 
   6   7  17      607.88      498.56     50.51 o 
   7   7  17      575.60      734.97    155.28 o 
   8   7  17       65.32      172.23    155.28 o 
   9   7  17      558.72      271.39    214.55 o 
 -10   8  17      138.82      187.30     81.94 o 
  -9   8  17       19.07      139.62    101.15 o 
  -8   8  17      418.33      501.35     53.73 o 
  -7   8  17      556.03      504.93     81.35 o 
  -6   8  17      843.32      709.19     52.18 o 
  -5   8  17      202.95      274.54     62.89 o 
  -4   8  17      888.03      964.30     54.27 o 
  -3   8  17     4011.67     3943.52    211.90 o 
  -2   8  17     2058.13     1863.77     49.81 o 
  -1   8  17     5758.23     5332.49    199.17 o 
   0   8  17     2207.53     2094.71    138.98 o 
   1   8  17     4971.50     4671.55     60.70 o 
   2   8  17      725.99      640.79     74.19 o 
   3   8  17       28.88       58.66    124.06 o 
   4   8  17      265.84      334.74     53.76 o 
   5   8  17       20.33      -11.31     46.42 o 
   6   8  17       31.48       26.33    129.50 o 
   7   8  17     1081.12     1098.03    126.28 o 
   8   8  17        4.02       36.42     75.61 o 
   9   8  17      236.34      119.20    100.08 o 
  -9   9  17       55.59      192.21    119.84 o 
  -8   9  17       18.38       88.27     76.08 o 
  -7   9  17     1315.74     1465.88     78.23 o 
  -6   9  17     1745.36     1319.45    125.15 o 
  -5   9  17       99.71       13.38     48.15 o 
  -4   9  17       82.55      161.64     47.20 o 
  -3   9  17      435.61      384.25     37.66 o 
  -2   9  17      114.18      125.79     88.20 o 
  -1   9  17     1972.87     1923.40     73.00 o 
   0   9  17      239.90      259.33     41.10 o 
   1   9  17      131.90      146.01     60.53 o 
   2   9  17        0.68      133.43     82.17 o 
   3   9  17     3954.95     3800.65    115.86 o 
   4   9  17     1781.22     1855.02     89.73 o 
   5   9  17     1368.20     1385.61     58.02 o 
   6   9  17      642.45      600.68     51.74 o 
   7   9  17     1720.89     1771.76    179.11 o 
   8   9  17      263.18      344.16     62.69 o 
  -9  10  17       58.18       43.86     81.03 o 
  -8  10  17       89.29       60.74     55.48 o 
  -7  10  17       14.11       33.48     62.68 o 
  -6  10  17       61.30      109.75     60.57 o 
  -5  10  17     1141.35     1393.24     91.66 o 
  -4  10  17     1421.70     1106.64     91.78 o 
  -3  10  17       43.62      135.88     53.26 o 
  -2  10  17       48.27       71.00    106.94 o 
  -1  10  17     2286.35     1969.26    148.76 o 
   0  10  17     1653.95     1496.23     55.26 o 
   1  10  17      803.32      783.61     46.28 o 
   2  10  17      308.57      298.53     40.86 o 
   3  10  17      693.93      716.92     47.79 o 
   4  10  17      296.49      623.06    133.49 o 
   5  10  17      253.06      292.95     48.45 o 
   6  10  17      736.75      872.04     82.23 o 
   7  10  17        0.08      -34.38     61.26 o 
   8  10  17        5.44        9.98     45.37 o 
  -9  11  17      467.07      739.98    175.25 o 
  -8  11  17      920.62      689.57     98.58 o 
  -7  11  17      157.94      160.75     53.55 o 
  -6  11  17      308.12      471.93     92.87 o 
  -5  11  17     1724.68     1514.33     51.90 o 
  -4  11  17      712.08      658.98     48.28 o 
  -3  11  17     1156.25     1202.02     54.78 o 
  -2  11  17      155.51      139.05     45.49 o 
  -1  11  17      964.20      783.27     42.75 o 
   0  11  17       92.24       54.22     55.56 o 
   1  11  17     2502.99     2270.76    129.93 o 
   2  11  17     2910.09     2858.22     89.57 o 
   3  11  17       74.32       44.44     64.84 o 
   4  11  17      665.79      886.94     70.68 o 
   5  11  17     1139.70     1050.93     69.12 o 
   6  11  17     2512.67     2337.65     96.01 o 
   7  11  17       50.71       22.60     53.28 o 
   8  11  17      124.60      337.98    160.45 o 
  -8  12  17        1.46       32.26     76.99 o 
  -7  12  17      330.50      283.06     51.49 o 
  -6  12  17      777.25      924.74     85.46 o 
  -5  12  17      114.74      112.41     50.82 o 
  -4  12  17      461.46      512.86     52.24 o 
  -3  12  17      362.14      346.03     42.66 o 
  -2  12  17     3852.81     3911.63     69.98 o 
  -1  12  17       95.62       85.94     97.89 o 
   0  12  17      295.07      396.99    101.12 o 
   1  12  17       57.45       42.11     45.77 o 
   2  12  17     2791.39     2670.17     63.22 o 
   3  12  17      125.85      107.19     47.98 o 
   4  12  17      282.56      288.41     48.10 o 
   5  12  17      132.14      230.57     49.52 o 
   6  12  17        1.01       39.34     62.73 o 
   7  12  17      144.41      322.85     90.67 o 
   8  12  17      481.63      594.04    119.84 o 
  -8  13  17      121.83      227.69    111.46 o 
  -7  13  17       84.06      184.53     60.16 o 
  -6  13  17      623.19      729.79     85.69 o 
  -5  13  17      326.79      375.66     46.70 o 
  -4  13  17        1.39      -45.13     48.31 o 
  -3  13  17       17.53       85.63     53.81 o 
  -2  13  17       62.20      117.66     47.47 o 
  -1  13  17       11.68        4.91     57.04 o 
   0  13  17     1438.58     1357.22    149.66 o 
   1  13  17      490.10      583.66     85.63 o 
   2  13  17       34.80       50.23     55.95 o 
   3  13  17       23.74       54.59     67.84 o 
   4  13  17     2672.40     2444.59    135.80 o 
   5  13  17      716.93      832.30     52.27 o 
   6  13  17      402.10      256.73     87.60 o 
   7  13  17      190.74      274.57     55.22 o 
  -8  14  17      203.17      249.39     68.30 o 
  -7  14  17      192.74      141.21     49.28 o 
  -6  14  17      130.65      192.67     76.63 o 
  -5  14  17       48.70       98.95     98.31 o 
  -4  14  17     3019.42     2955.37     56.51 o 
  -3  14  17      318.56      329.30     71.24 o 
  -2  14  17       38.38       68.03     52.18 o 
  -1  14  17       29.04      161.87    126.16 o 
   0  14  17     3864.14     3556.78    265.70 o 
   1  14  17     1057.54     1020.66    114.22 o 
   2  14  17      139.22      200.32     57.02 o 
   3  14  17        0.45        8.21     57.02 o 
   4  14  17      589.38      791.92     69.42 o 
   5  14  17       14.25      -41.61     41.61 o 
   6  14  17      499.45      339.89    105.27 o 
   7  14  17      155.07      260.44    115.36 o 
  -7  15  17      477.39      358.92     68.25 o 
  -6  15  17       37.38      156.83     50.85 o 
  -5  15  17        3.88      106.72     56.47 o 
  -4  15  17      303.08      313.96     45.77 o 
  -3  15  17      154.70      219.55     45.17 o 
  -2  15  17      275.23      267.11     49.79 o 
  -1  15  17      618.21      654.74    117.21 o 
   0  15  17      112.86      232.64     49.08 o 
   1  15  17       99.07      307.77     98.36 o 
   2  15  17      169.93       89.62     79.44 o 
   3  15  17     1909.47     1703.25    299.52 o 
   4  15  17      473.72      390.25     46.68 o 
   5  15  17        7.49      -18.23     66.03 o 
   6  15  17      242.76      156.23     74.40 o 
  -7  16  17        1.38      -38.07     53.74 o 
  -6  16  17      187.98      278.20     69.38 o 
  -5  16  17      365.99      323.86     61.81 o 
  -4  16  17       62.17       91.20     52.50 o 
  -3  16  17      118.75      218.43    106.20 o 
  -2  16  17      702.64      721.18     64.17 o 
  -1  16  17      745.56      718.84    119.84 o 
   0  16  17       41.74      142.41     37.57 o 
   1  16  17        3.13       99.74     77.41 o 
   2  16  17      212.37      249.05     50.49 o 
   3  16  17      543.37      528.07    127.15 o 
   4  16  17      189.75      153.37     53.14 o 
   5  16  17       17.61       32.95     79.07 o 
   6  16  17       62.48      126.65     56.91 o 
  -6  17  17      168.45      198.75     62.21 o 
  -5  17  17      695.07      718.77     55.54 o 
  -4  17  17      144.15      161.66     53.46 o 
  -3  17  17     1590.74     1395.64    202.89 o 
  -2  17  17       40.84      -31.41     42.54 o 
  -1  17  17      870.36      862.84    157.16 o 
   0  17  17      358.46      386.50     50.57 o 
   1  17  17     1771.67     1653.53    108.43 o 
   2  17  17      104.15      141.27     43.23 o 
   3  17  17       29.65      141.00     46.70 o 
   4  17  17       34.83       71.61     44.39 o 
   5  17  17      493.38      450.91     47.25 o 
  -5  18  17       18.41       43.06     51.85 o 
  -4  18  17       67.87      -33.03     55.24 o 
  -3  18  17      360.82      379.32     43.99 o 
  -2  18  17      200.49      230.60     71.40 o 
  -1  18  17        1.23       90.09     55.05 o 
   0  18  17      183.80      374.65    142.93 o 
   1  18  17        8.70      -29.95     57.84 o 
   2  18  17      180.91      307.24     63.96 o 
   3  18  17      161.97       52.09     69.56 o 
   4  18  17      321.39      334.64     46.26 o 
  -4  19  17        0.09       47.28     59.24 o 
  -3  19  17       79.58       83.70     72.91 o 
  -2  19  17      175.87      242.16     48.95 o 
  -1  19  17      512.44      526.92     65.84 o 
   0  19  17      234.92      225.19     44.90 o 
   1  19  17      189.61      357.91     54.58 o 
   2  19  17       15.71       97.47     41.26 o 
   3  19  17      117.63      157.33     46.27 o 
  -3  20  17       52.90       31.86     65.10 o 
  -2  20  17      415.20      154.29     60.92 o 
  -1  20  17       28.58      110.00     45.64 o 
   0  20  17      476.04      556.08     66.77 o 
   1  20  17       41.10      128.23     46.24 o 
   2  20  17      404.14      419.67     78.00 o 
 -10   0  18      428.69      534.90     99.31 o 
  -8   0  18      121.07      146.71     82.47 o 
  -6   0  18     2536.67     2238.45    137.23 o 
  -4   0  18      672.72      704.14    134.66 o 
  -2   0  18     8306.70     7935.73    309.91 o 
   0   0  18    10361.17    10191.49    137.23 o 
   2   0  18      484.20      498.35     45.53 o 
   4   0  18    13078.29    13022.50    104.38 o 
   6   0  18       79.80      226.79     94.07 o 
   8   0  18     1933.57     1894.23    112.11 o 
 -10   1  18      253.37      224.96     57.00 o 
  -9   1  18      296.52      400.69     53.78 o 
  -8   1  18       62.99       65.15     54.66 o 
  -7   1  18      920.53      821.90     45.41 o 
  -6   1  18      318.64      275.05     87.42 o 
  -5   1  18     1457.71     1486.93     92.60 o 
  -4   1  18     2405.71     2099.74     40.30 o 
  -3   1  18     2981.61     2772.16     50.03 o 
  -2   1  18     7034.79     6466.27     81.84 o 
  -1   1  18       22.23      -31.76     40.43 o 
   0   1  18     2895.01     2585.94     45.20 o 
   1   1  18     6359.90     5669.44    151.96 o 
   2   1  18     3717.76     3532.72     60.30 o 
   3   1  18     1574.70     1834.56    125.04 o 
   4   1  18      514.46      461.92     54.73 o 
   5   1  18     1066.74     1002.65     63.14 o 
   6   1  18       15.11       36.30     68.32 o 
   7   1  18     1538.54     1469.09    175.25 o 
   8   1  18      583.83      422.47     75.17 o 
   9   1  18       36.82      102.72     85.69 o 
 -10   2  18      107.69      178.43     72.15 o 
  -9   2  18      191.96      199.23     55.73 o 
  -8   2  18     1665.68     1645.19     59.52 o 
  -7   2  18      139.78      113.56     43.54 o 
  -6   2  18      449.28      452.48     43.39 o 
  -5   2  18      475.89      512.71     46.67 o 
  -4   2  18     2288.25     2332.84     93.55 o 
  -3   2  18       52.37       47.75     53.75 o 
  -2   2  18     2285.14     2258.72     56.73 o 
  -1   2  18      338.93      382.63     41.51 o 
   0   2  18     1568.11     1512.63     63.98 o 
   1   2  18      338.24      327.18     45.65 o 
   2   2  18     4947.52     4815.04     57.30 o 
   3   2  18     6746.46     6526.98     89.97 o 
   4   2  18      277.45      275.80     90.20 o 
   5   2  18      146.05      215.60     66.50 o 
   6   2  18     4755.20     4626.34     98.58 o 
   7   2  18      388.20      256.68     71.05 o 
   8   2  18        1.11      249.47     61.21 o 
   9   2  18        0.98      135.95     96.64 o 
 -10   3  18      115.72      153.24     63.44 o 
  -9   3  18      428.18      491.00     56.97 o 
  -8   3  18       96.24       80.61     45.13 o 
  -7   3  18      443.67      489.61     49.29 o 
  -6   3  18       22.66       33.07     42.79 o 
  -5   3  18     3942.02     3714.09     83.43 o 
  -4   3  18      484.22      533.69     41.87 o 
  -3   3  18       24.51       68.46     36.65 o 
  -2   3  18      588.71      599.48     39.53 o 
  -1   3  18    18994.90    17682.54     89.32 o 
   0   3  18     1413.71     1235.54    118.81 o 
   1   3  18     1276.93     1344.38     43.33 o 
   2   3  18     1017.53     1079.91     42.84 o 
   3   3  18     5503.90     5292.94     54.71 o 
   4   3  18       94.11      203.34     45.16 o 
   5   3  18     3676.53     3577.54    138.52 o 
   6   3  18       78.83      120.67     66.36 o 
   7   3  18       16.92      143.53     57.92 o 
   8   3  18       63.62       -3.71     75.17 o 
   9   3  18     1249.71     1328.25    111.46 o 
 -10   4  18      339.36      263.73     82.51 o 
  -9   4  18      441.84      390.31     56.88 o 
  -8   4  18      191.95      129.38     42.33 o 
  -7   4  18      333.41      247.64     70.61 o 
  -6   4  18     1492.97     1340.25     50.22 o 
  -5   4  18      916.07      765.80     42.97 o 
  -4   4  18      677.09      786.79     46.05 o 
  -3   4  18      107.40        2.21     56.73 o 
  -2   4  18     1745.53     1815.37     69.56 o 
  -1   4  18      775.43      835.11     84.16 o 
   0   4  18     1386.69     1387.30     47.73 o 
   1   4  18      894.50      849.06     41.59 o 
   2   4  18     2897.38     2682.07     75.51 o 
   3   4  18     8067.45     7870.09     81.86 o 
   4   4  18     1220.87     1352.94     70.75 o 
   5   4  18      391.91      523.21     55.27 o 
   6   4  18      217.36      328.37     56.47 o 
   7   4  18     1009.21     1049.85     74.22 o 
   8   4  18     1070.62     1138.72    123.70 o 
   9   4  18        4.08      123.06     79.27 o 
 -10   5  18        5.48        9.85     73.79 o 
  -9   5  18      191.27      226.03     56.17 o 
  -8   5  18      481.09      541.75     64.59 o 
  -7   5  18     1334.60     1357.75     72.91 o 
  -6   5  18       74.95      129.17     42.60 o 
  -5   5  18        7.70      132.68     61.75 o 
  -4   5  18      266.28      339.53     58.77 o 
  -3   5  18     5568.11     5003.08    112.50 o 
  -2   5  18      458.09      423.91     47.07 o 
  -1   5  18      208.54      112.12     45.96 o 
   0   5  18        2.29      -11.60     39.44 o 
   1   5  18     7286.06     7122.79    116.45 o 
   2   5  18      291.87      182.74     66.57 o 
   3   5  18      750.71      731.10     45.34 o 
   4   5  18      696.21      724.94    129.56 o 
   5   5  18      454.67      510.35     56.47 o 
   6   5  18      256.20      432.32    127.57 o 
   7   5  18     2001.66     2167.42    118.55 o 
   8   5  18      455.11      489.29     98.58 o 
   9   5  18       58.57       69.68     79.72 o 
 -10   6  18      274.33      239.10     58.29 o 
  -9   6  18      112.86      117.66     67.51 o 
  -8   6  18      601.29      690.82     61.23 o 
  -7   6  18      193.69      317.85     49.23 o 
  -6   6  18      987.63      861.99     44.96 o 
  -5   6  18       80.85       87.61     75.94 o 
  -4   6  18     4463.61     4312.75    115.45 o 
  -3   6  18       36.21       51.84     48.83 o 
  -2   6  18     1283.25     1280.69     40.16 o 
  -1   6  18      313.51      394.02     52.75 o 
   0   6  18    13865.22    12238.44    159.01 o 
   1   6  18     2969.67     2704.97    121.84 o 
   2   6  18      117.16      161.12     59.52 o 
   3   6  18     1133.67     1344.73    134.38 o 
   4   6  18     3676.31     3436.59     79.60 o 
   5   6  18     1888.92     1833.23     68.54 o 
   6   6  18      598.81      564.09     98.58 o 
   7   6  18      205.23      163.58    105.02 o 
   8   6  18      251.61      262.23     61.97 o 
   9   6  18       31.07      145.61     80.18 o 
  -9   7  18       29.48       55.64     58.90 o 
  -8   7  18      753.90      737.19     65.56 o 
  -7   7  18      309.01      160.91     63.52 o 
  -6   7  18      294.30      251.35     47.96 o 
  -5   7  18     1071.70     1172.26     48.15 o 
  -4   7  18     1592.55     1336.98     54.53 o 
  -3   7  18      345.72      246.09     69.54 o 
  -2   7  18     1428.53     1208.95     49.87 o 
  -1   7  18     1752.01     1762.02     77.93 o 
   0   7  18       72.25      143.47     36.19 o 
   1   7  18      355.75      234.62     62.54 o 
   2   7  18      138.65      112.17     68.02 o 
   3   7  18     2249.89     2343.89    155.22 o 
   4   7  18       80.06      100.38     71.35 o 
   5   7  18      602.82      596.25     53.85 o 
   6   7  18      271.80      230.77     69.58 o 
   7   7  18      318.10      328.86     73.35 o 
   8   7  18      785.26      787.32     80.54 o 
  -9   8  18       53.40       34.06     54.65 o 
  -8   8  18      313.94      395.76     67.70 o 
  -7   8  18      211.81      178.14     62.59 o 
  -6   8  18      422.03      441.92     50.50 o 
  -5   8  18      124.13      230.69     55.04 o 
  -4   8  18      641.88      701.99    147.54 o 
  -3   8  18       55.16       97.64     89.36 o 
  -2   8  18     4898.18     4802.37    138.85 o 
  -1   8  18      180.89      204.71     41.29 o 
   0   8  18       38.70       46.18     44.70 o 
   1   8  18      113.59      150.51     67.06 o 
   2   8  18     5362.32     5504.60     99.08 o 
   3   8  18      137.00       68.42     53.02 o 
   4   8  18        1.75       22.11     58.67 o 
   5   8  18        1.23        2.93     62.18 o 
   6   8  18     1388.66     1240.10     73.79 o 
   7   8  18       23.54       86.18     91.49 o 
   8   8  18      214.15      350.07     78.34 o 
  -9   9  18      574.60      579.59     77.96 o 
  -8   9  18      173.49      224.83     62.10 o 
  -7   9  18      505.50      497.71     48.37 o 
  -6   9  18      528.70      584.47     56.98 o 
  -5   9  18     3213.48     2908.85    259.80 o 
  -4   9  18      980.43     1006.92     56.53 o 
  -3   9  18      656.18      715.72     55.01 o 
  -2   9  18      881.81      732.91     65.68 o 
  -1   9  18     3663.65     3224.09     51.48 o 
   0   9  18       28.63        4.53     51.29 o 
   1   9  18     1629.16     1664.23     55.98 o 
   2   9  18        1.43       74.59     47.72 o 
   3   9  18     1261.14     1095.87     58.18 o 
   4   9  18      387.56      457.71     46.73 o 
   5   9  18     1054.22     1094.09     57.48 o 
   6   9  18     1034.69      885.73     47.28 o 
   7   9  18        1.92      272.01     78.60 o 
   8   9  18      306.16      368.00    236.46 o 
  -9  10  18       35.77      234.47     81.08 o 
  -8  10  18       32.32       45.26     68.26 o 
  -7  10  18      143.61      158.67     60.71 o 
  -6  10  18       17.76       74.46     77.51 o 
  -5  10  18        0.28      113.14     56.00 o 
  -4  10  18      752.48      844.74     44.33 o 
  -3  10  18        4.32       29.44     41.83 o 
  -2  10  18      400.04      326.67     54.30 o 
  -1  10  18     1173.86     1281.75     47.89 o 
   0  10  18     2381.17     2221.24    147.07 o 
   1  10  18     1637.12     1716.20     61.10 o 
   2  10  18       62.50      127.70     73.77 o 
   3  10  18     1411.02     1388.88     48.13 o 
   4  10  18     2501.46     2558.49     53.30 o 
   5  10  18       35.91       38.05     49.02 o 
   6  10  18      226.63      422.58     58.49 o 
   7  10  18      386.23      376.89     54.65 o 
   8  10  18      186.52      161.40     49.68 o 
  -8  11  18        6.70        9.65     57.71 o 
  -7  11  18      921.99      895.45     68.61 o 
  -6  11  18      470.45      462.65     78.96 o 
  -5  11  18        4.30       82.08     49.04 o 
  -4  11  18       14.01       56.03     55.30 o 
  -3  11  18     2362.54     2208.67    124.53 o 
  -2  11  18       79.42      146.66     54.47 o 
  -1  11  18       10.14      102.81     41.06 o 
   0  11  18        0.82      133.97    105.10 o 
   1  11  18     1304.89     1271.67     56.98 o 
   2  11  18      495.02      491.78     81.51 o 
   3  11  18      416.48      452.42     42.75 o 
   4  11  18       35.02       72.28     76.87 o 
   5  11  18       20.26      197.83    108.59 o 
   6  11  18      309.66      380.50     51.90 o 
   7  11  18     1459.35     1420.93    143.68 o 
  -8  12  18      143.63      240.28    135.95 o 
  -7  12  18        2.18       74.89     60.27 o 
  -6  12  18     1643.75     1447.18     70.44 o 
  -5  12  18       40.79       94.18     61.99 o 
  -4  12  18      820.52      840.09    134.84 o 
  -3  12  18      259.08      401.20     98.00 o 
  -2  12  18     2120.80     2090.50     50.18 o 
  -1  12  18      908.47      958.91     47.89 o 
   0  12  18     1141.22     1067.83     55.18 o 
   1  12  18     1452.02     1316.01     57.79 o 
   2  12  18     1013.82      838.01     50.01 o 
   3  12  18      984.72     1157.87     85.82 o 
   4  12  18     1269.46     1144.76     53.38 o 
   5  12  18      646.84      751.24     52.37 o 
   6  12  18      119.16      147.58     98.25 o 
   7  12  18       13.56      -56.25     56.25 o 
  -8  13  18        0.63      -69.03    184.27 o 
  -7  13  18        8.27      -57.10     57.10 o 
  -6  13  18        2.24      128.42     76.64 o 
  -5  13  18      564.94      734.78     51.73 o 
  -4  13  18      203.98      107.42     49.08 o 
  -3  13  18       43.06      224.62     47.47 o 
  -2  13  18      478.22      293.78     43.36 o 
  -1  13  18      813.11      774.95     44.67 o 
   0  13  18      118.01       61.05     68.83 o 
   1  13  18      199.38      107.51     49.01 o 
   2  13  18      522.32      543.07     50.28 o 
   3  13  18      162.07      247.63    100.58 o 
   4  13  18        7.64       37.46     60.42 o 
   5  13  18      839.54      923.97     64.71 o 
   6  13  18       66.61       75.76     58.07 o 
   7  13  18       42.28      177.71     65.95 o 
  -7  14  18       40.49      139.43     55.87 o 
  -6  14  18        8.74       27.19     92.85 o 
  -5  14  18       35.39       25.35     53.66 o 
  -4  14  18      445.90      613.30     64.71 o 
  -3  14  18      135.41      147.46    156.59 o 
  -2  14  18      613.73      678.44     58.16 o 
  -1  14  18      526.37      620.57     95.24 o 
   0  14  18       16.18       42.84     48.14 o 
   1  14  18      825.25      984.98     57.78 o 
   2  14  18     1905.09     1789.69    122.06 o 
   3  14  18        4.12       83.60     63.82 o 
   4  14  18       12.43       85.79     60.27 o 
   5  14  18      187.56      147.15    103.78 o 
   6  14  18     1007.50      758.14    167.95 o 
  -7  15  18      568.48      588.72    112.66 o 
  -6  15  18       91.36      170.15     68.65 o 
  -5  15  18      262.95      201.63     46.87 o 
  -4  15  18      340.34      277.62     69.95 o 
  -3  15  18      590.52      748.22    112.58 o 
  -2  15  18      495.88      475.62     50.02 o 
  -1  15  18     1459.86     1452.77    142.57 o 
   0  15  18      766.66      722.97     52.53 o 
   1  15  18      462.24      421.76     44.94 o 
   2  15  18       16.22      109.49     46.42 o 
   3  15  18     1092.67     1094.87     53.98 o 
   4  15  18       85.84      226.80     90.95 o 
   5  15  18       68.28      147.60     48.83 o 
   6  15  18      133.45      130.55     51.32 o 
  -6  16  18      231.67      113.30     54.50 o 
  -5  16  18       65.10       76.19     57.33 o 
  -4  16  18       21.23      139.75     46.69 o 
  -3  16  18      137.02      214.95     39.39 o 
  -2  16  18       17.53       43.68     45.91 o 
  -1  16  18       73.01       11.55     47.06 o 
   0  16  18      625.33      650.97     59.25 o
[truncated: 99,302 more chars]
